# Supplementary material for: Effects of the Antidepressant Amitriptyline on Juvenile Brown Trout and Their Modulation by Microplastics
Source: Toxics. 2022 Dec 7;10(12):763. doi: 10.3390/toxics10120763 (PMC9787892; doi:10.3390/toxics10120763)
Supplement: Supplementary file 1 [file toxics-10-00763-s001.zip]

Archive with 3 entries (3 files):
- Data first experiment.xlsx
- Data second experiment.xlsx
- Supplement_Schmieg et al. Effects of the Antidepressant Amitriptyline on Juvenile Brown Trout and their Modulation by Microplastics.pdf
