# Supplementary material for: Effects of the Antidepressant Amitriptyline on Juvenile Brown Trout and Their Modulation by Microplastics
Source: Toxics. 2022 Dec 7;10(12):763. doi: 10.3390/toxics10120763 (PMC9787892; doi:10.3390/toxics10120763)
Supplement: Supplementary file 1 [file toxics-10-00763-s001.zip › Data first experiment.xlsx]

## Sheet: Mortality
block	nominal concentration [µg/L]	date	number of death fish
1,2,3	1000	2022-08-01	sampling
1	1	2018-08-08	1
1,2,3	300	2018-08-07	sampling
1	1	2018-08-08	1
1	control	2018-08-09	1
2	1	2018-08-10	1
1	1	2018-08-10	1
1	100	2018-08-11	1
2	10	2018-08-12	1
2	1	2018-08-14	1
3	100	2018-08-14	1
2	control	2018-08-15	1
2	100	2018-08-16	1
3	100	2018-08-16	1
1	control	2018-08-17	2
2	control	2018-08-17	1
2	10	2018-08-18	1
2	1	2018-08-20	1
2	10	2018-08-20	1
2	100	2018-08-20	1
1	100	2018-08-20	1
2	10	2018-08-21	1

## Sheet: Biometric parameters
block	nominal concentration [µg/L]	fish ID	length [cm]	weight [g]
1	control	1	6.2	2.33
1	control	2	6.1	2.45
1	control	3	5.7	1.94
1	control	4	6.3	2.43
1	control	5	6.1	2.15
1	control	6	6.4	2.67
1	control	7	5.8	2.13
2	control	1	6.2	2.19
2	control	2	5.9	1.81
2	control	3	6.5	2.47
2	control	4	6.5	2.65
2	control	5	6.8	3.07
2	control	6	5.9	2.01
2	control	7	6.1	2.25
2	control	8	5.9	1.93
3	control	1	5.2	1.57
3	control	2	6	2.23
3	control	3	6	2.35
3	control	4	6.4	2.64
3	control	5	5.9	1.94
3	control	6	5.4	1.69
3	control	7	5.5	1.62
3	control	8	6.6	2.74
3	control	9	5.7	1.91
3	control	10	6.4	2.45
1	1	1	6.8	3.28
1	1	2	5.8	1.95
1	1	3	5.7	2.17
1	1	4	6	2.15
1	1	5	5.6	1.82
1	1	6	6.2	2.31
1	1	7	5.8	2.21
2	1	1	5.5	1.8
2	1	2	7.2	3.93
2	1	3	6.1	2.65
2	1	4	5	1.26
2	1	5	6.9	3.01
2	1	6	5.8	2.09
2	1	7	5.4	1.56
3	1	1	5.2	1.35
3	1	2	6.8	3.25
3	1	3	7.2	3.28
3	1	4	7	2.89
3	1	5	5.6	1.62
3	1	6	6	2.05
3	1	7	5.8	2.15
3	1	8	5.6	1.53
3	1	9	6.1	2.57
3	1	10	6.2	2.67
1	10	1	7.2	3.66
1	10	2	5.1	1.3
1	10	3	6.3	2.3
1	10	4	6.3	2.29
1	10	5	4.7	1.21
1	10	6	7.2	3.41
1	10	7	5.9	2.09
1	10	8	6.2	3.04
1	10	9	6.9	3.62
1	10	10	6.3	2.69
2	10	1	6.6	2.25
2	10	2	5.3	1.29
2	10	3	6.8	3.3
2	10	4	6.5	2.49
2	10	5	6.5	2.79
2	10	6	5.8	2.09
3	10	1	4.7	1.04
3	10	2	6.6	3
3	10	3	7.1	3.98
3	10	4	6.3	2.25
3	10	5	6.5	2.7
3	10	6	4.6	1.04
3	10	7	5.6	1.93
3	10	8	6.1	2.19
3	10	9	5.4	1.58
3	10	10	6.7	3.18
1	100	1	5.8	1.49
1	100	2	5.1	0.84
1	100	3	5.4	1.23
1	100	4	5.5	1.51
1	100	5	6.6	2.67
1	100	6	5.6	1.6
1	100	7	6.2	1.78
1	100	8	7	3.06
2	100	1	5.6	1.76
2	100	2	6.9	3.08
2	100	3	6.6	2.73
2	100	4	5.3	1.07
2	100	5	6.6	2.42
2	100	6	5.8	1.49
2	100	7	6.5	2.18
2	100	8	6.7	2.69
3	100	1	6.8	2.84
3	100	2	6.2	2.13
3	100	3	6.4	2.36
3	100	4	6.2	2.29
3	100	5	6	1.95
3	100	6	6.7	2.11
3	100	7	5.5	1.58
3	100	8	5.6	1.31
1	300	1	5.2	1.33
1	300	2	5.9	1.6
1	300	3	7	3.1
1	300	4	5.5	1.52
1	300	5	6.6	2.7
1	300	6	6.1	2.03
1	300	7	5.5	1.37
1	300	8	6	1.62
1	300	9	5.5	1.49
1	300	10	5.8	1.52
2	300	1	6.8	2.65
2	300	2	7.1	2.77
2	300	3	5.4	1.54
2	300	4	5.5	1.32
2	300	5	6	2.21
2	300	6	7	3.32
2	300	7	7.2	3.51
2	300	8	6.5	2.61
2	300	9	5.5	1.34
2	300	10	6.4	2.95
3	300	1	5.6	1.55
3	300	2	7.2	3.28
3	300	3	5.9	1.76
3	300	4	5	0.98
3	300	5	5.9	1.67
3	300	6	4.9	0.94
3	300	7	6.1	2.05
3	300	8	5.9	1.8
3	300	9	5.5	1.31
3	300	10	5.5	1.69
1	1000	1	6.4	2.21
1	1000	2	7	3.24
1	1000	3	6.5	2.39
1	1000	4	5.8	1.83
1	1000	5	6.7	2.53
1	1000	6	6	2.17
1	1000	7	6.5	2.64
1	1000	8	6	2.03
1	1000	9	7.5	4.75
1	1000	10	4.7	0.94
2	1000	1	5.7	1.87
2	1000	2	6.2	2.26
2	1000	3	5.9	2.17
2	1000	4	6.4	2.67
2	1000	5	7	3.32
2	1000	6	5.8	1.63
2	1000	7	7.4	3.62
2	1000	8	6.6	2.61
2	1000	9	7.1	3.46
2	1000	10	6.5	2.6
3	1000	1	6.8	2.85
3	1000	2	6.5	2.29
3	1000	3	6.4	2.59
3	1000	4	6	2.03
3	1000	5	6.2	1.89
3	1000	6	7	3.24
3	1000	7	5.3	1.33
3	1000	8	6.1	1.78
3	1000	9	4.8	1.02
3	1000	10	4.8	0.94

## Sheet: Behavior during experiment
block	nominal concentration [µg/L]	day of exposure	number fish upper half	number fish lower half	total number of fish	percent of fish in upper half
1	control	2	2	8	10	0.2
1	control	3	2	8	10	0.2
1	control	4	1	9	10	0.1
1	control	5	0	10	10	0
1	control	6	1	9	10	0.1
1	control	7	0	10	10	0
1	control	8	1	9	10	0.1
1	control	9	0	10	10	0
1	control	10	0	9	9	0
1	control	11	0	9	9	0
1	control	12	0	9	9	0
1	control	13	0	9	9	0
1	control	14	0	9	9	0
1	control	15	0	9	9	0
1	control	16	0	9	9	0
1	control	17	0	9	9	0
1	control	18	0	7	7	0
1	control	19	0	7	7	0
1	control	20	0	7	7	0
1	control	21	0	7	7	0
2	control	2	0	10	10	0
2	control	3	0	10	10	0
2	control	4	0	10	10	0
2	control	5	0	10	10	0
2	control	6	0	10	10	0
2	control	7	0	10	10	0
2	control	8	0	10	10	0
2	control	9	0	10	10	0
2	control	10	0	10	10	0
2	control	11	0	10	10	0
2	control	12	0	10	10	0
2	control	13	0	10	10	0
2	control	14	0	10	10	0
2	control	15	0	10	10	0
2	control	16	0	9	9	0
2	control	17	0	9	9	0
2	control	18	0	8	8	0
2	control	19	0	8	8	0
2	control	20	0	8	8	0
2	control	21	0	8	8	0
3	control	2	0	10	10	0
3	control	3	0	10	10	0
3	control	4	0	10	10	0
3	control	5	1	9	10	0.1
3	control	6	0	10	10	0
3	control	7	0	10	10	0
3	control	8	0	10	10	0
3	control	9	0	10	10	0
3	control	10	0	10	10	0
3	control	11	0	10	10	0
3	control	12	0	10	10	0
3	control	13	0	10	10	0
3	control	14	0	10	10	0
3	control	15	0	10	10	0
3	control	16	0	10	10	0
3	control	17	0	10	10	0
3	control	18	0	10	10	0
3	control	19	0	10	10	0
3	control	20	0	10	10	0
3	control	21	0	10	10	0
1	1	2	0	10	10	0
1	1	3	0	10	10	0
1	1	4	0	10	10	0
1	1	5	0	10	10	0
1	1	6	0	10	10	0
1	1	7	0	9	9	0
1	1	8	0	9	9	0
1	1	9	0	8	8	0
1	1	10	0	8	8	0
1	1	11	0	7	7	0
1	1	12	0	7	7	0
1	1	13	0	7	7	0
1	1	14	0	7	7	0
1	1	15	0	7	7	0
1	1	16	0	7	7	0
1	1	17	0	7	7	0
1	1	18	0	7	7	0
1	1	19	0	7	7	0
1	1	20	0	7	7	0
1	1	21	0	7	7	0
2	1	2	0	10	10	0
2	1	3	1	9	10	0.1
2	1	4	0	10	10	0
2	1	5	1	9	10	0.1
2	1	6	1	9	10	0.1
2	1	7	0	10	10	0
2	1	8	0	10	10	0
2	1	9	0	10	10	0
2	1	10	0	10	10	0
2	1	11	0	9	9	0
2	1	12	0	9	9	0
2	1	13	0	9	9	0
2	1	14	0	9	9	0
2	1	15	0	8	8	0
2	1	16	0	8	8	0
2	1	17	0	8	8	0
2	1	18	0	8	8	0
2	1	19	0	8	8	0
2	1	20	0	8	8	0
2	1	21	0	7	7	0
3	1	2	0	10	10	0
3	1	3	0	10	10	0
3	1	4	0	10	10	0
3	1	5	0	10	10	0
3	1	6	0	10	10	0
3	1	7	0	10	10	0
3	1	8	0	10	10	0
3	1	9	0	10	10	0
3	1	10	0	10	10	0
3	1	11	0	10	10	0
3	1	12	0	10	10	0
3	1	13	0	10	10	0
3	1	14	0	10	10	0
3	1	15	0	10	10	0
3	1	16	0	10	10	0
3	1	17	0	10	10	0
3	1	18	0	10	10	0
3	1	19	0	10	10	0
3	1	20	0	10	10	0
3	1	21	0	10	10	0
1	10	2	0	10	10	0
1	10	3	0	10	10	0
1	10	4	0	10	10	0
1	10	5	0	10	10	0
1	10	6	0	10	10	0
1	10	7	0	10	10	0
1	10	8	0	10	10	0
1	10	9	0	10	10	0
1	10	10	0	10	10	0
1	10	11	0	10	10	0
1	10	12	0	10	10	0
1	10	13	0	10	10	0
1	10	14	0	10	10	0
1	10	15	0	10	10	0
1	10	16	0	10	10	0
1	10	17	0	10	10	0
1	10	18	0	10	10	0
1	10	19	0	10	10	0
1	10	20	0	10	10	0
1	10	21	0	10	10	0
2	10	2	0	10	10	0
2	10	3	0	10	10	0
2	10	4	0	10	10	0
2	10	5	0	10	10	0
2	10	6	0	10	10	0
2	10	7	0	10	10	0
2	10	8	0	10	10	0
2	10	9	0	10	10	0
2	10	10	0	10	10	0
2	10	11	0	10	10	0
2	10	12	0	10	10	0
2	10	13	0	9	9	0
2	10	14	0	9	9	0
2	10	15	0	9	9	0
2	10	16	0	9	9	0
2	10	17	0	9	9	0
2	10	18	0	9	9	0
2	10	19	0	8	8	0
2	10	20	1	7	8	0.125
2	10	21	0	6	6	0
3	10	2	0	10	10	0
3	10	3	0	10	10	0
3	10	4	0	10	10	0
3	10	5	0	10	10	0
3	10	6	1	9	10	0.1
3	10	7	1	9	10	0.1
3	10	8	1	9	10	0.1
3	10	9	0	10	10	0
3	10	10	0	10	10	0
3	10	11	0	10	10	0
3	10	12	0	10	10	0
3	10	13	0	10	10	0
3	10	14	0	10	10	0
3	10	15	0	10	10	0
3	10	16	0	10	10	0
3	10	17	0	10	10	0
3	10	18	0	10	10	0
3	10	19	0	10	10	0
3	10	20	0	10	10	0
3	10	21	0	10	10	0
1	100	2	1	9	10	0.1
1	100	3	0	10	10	0
1	100	4	2	8	10	0.2
1	100	5	0	10	10	0
1	100	6	2	8	10	0.2
1	100	7	0	10	10	0
1	100	8	4	6	10	0.4
1	100	9	6	4	10	0.6
1	100	10	3	7	10	0.3
1	100	11	6	4	10	0.6
1	100	12	7	2	9	0.777778
1	100	13	6	3	9	0.666667
1	100	14	4	5	9	0.444444
1	100	15	5	4	9	0.555556
1	100	16	3	6	9	0.333333
1	100	17	4	5	9	0.444444
1	100	18	4	5	9	0.444444
1	100	19	3	6	9	0.333333
1	100	20	4	5	9	0.444444
1	100	21	2	6	8	0.25
2	100	2	0	10	10	0
2	100	3	0	10	10	0
2	100	4	0	10	10	0
2	100	5	0	10	10	0
2	100	6	0	10	10	0
2	100	7	1	9	10	0.1
2	100	8	1	9	10	0.1
2	100	9	3	7	10	0.3
2	100	10	1	9	10	0.1
2	100	11	3	7	10	0.3
2	100	12	4	6	10	0.4
2	100	13	4	6	10	0.4
2	100	14	4	6	10	0.4
2	100	15	5	5	10	0.5
2	100	16	6	4	10	0.6
2	100	17	2	7	9	0.222222
2	100	18	4	5	9	0.444444
2	100	19	5	4	9	0.555556
2	100	20	3	6	9	0.333333
2	100	21	1	7	8	0.125
3	100	2	1	9	10	0.1
3	100	3	2	8	10	0.2
3	100	4	1	9	10	0.1
3	100	5	2	8	10	0.2
3	100	6	4	6	10	0.4
3	100	7	3	7	10	0.3
3	100	8	3	7	10	0.3
3	100	9	5	5	10	0.5
3	100	10	6	4	10	0.6
3	100	11	6	4	10	0.6
3	100	12	9	1	10	0.9
3	100	13	8	2	10	0.8
3	100	14	8	2	10	0.8
3	100	15	7	2	9	0.777778
3	100	16	6	3	9	0.666667
3	100	17	4	4	8	0.5
3	100	18	6	2	8	0.75
3	100	19	5	3	8	0.625
3	100	20	5	3	8	0.625
3	100	21	4	4	8	0.5

## Sheet: Video tracking
type	trial	subject	time	block	nominal concentration [µg/L]	total distance moved [cm]	mean velocity [cm/s]	moving (cumulative duration) [s]	not moving (cumulative duration) [s]			trial	subject	time	block	nominal concentration [µg/L]	total distance moved [cm]	mean velocity [cm/s]	moving (cumulative duration) [s]	not moving (cumulative duration) [s]
over time	Trial 4	Subject 1	Start-0:01:00	1	control	NA	NA	NA	NA			Trial 4	Subject 1	Start-End	1	control	1469.93	1.36106	266.397	813.592
over time	Trial 4	Subject 2	Start-0:01:00	1	control	NA	NA	NA	NA			Trial 4	Subject 2	Start-End	1	control	1245.79	1.15352	243.831	836.158
over time	Trial 4	Subject 3	Start-0:01:00	1	control	NA	NA	NA	NA			Trial 4	Subject 3	Start-End	1	control	1216.78	1.12666	221.398	858.591
over time	Trial 4	Subject 1	0:01:00-0:02:00	1	control	NA	NA	NA	NA			Trial 5	Subject 1	Start-End	2	control	407.647	0.377455	24.7664	1055.22
over time	Trial 4	Subject 2	0:01:00-0:02:00	1	control	NA	NA	NA	NA			Trial 5	Subject 2	Start-End	2	control	558.022	0.516692	60.8327	1019.16
over time	Trial 4	Subject 3	0:01:00-0:02:00	1	control	NA	NA	NA	NA			Trial 5	Subject 3	Start-End	2	control	1604.78	1.48592	223.098	856.891
over time	Trial 4	Subject 1	0:02:00-0:03:00	1	control	6.24505	0.104085	0	59.9679			Trial 10	Subject 1	Start-End	3	control	1618.33	1.49847	293.697	786.292
over time	Trial 4	Subject 2	0:02:00-0:03:00	1	control	9.14629	0.15244	0	59.9679			Trial 10	Subject 2	Start-End	3	control	1477.76	1.36831	323.397	756.592
over time	Trial 4	Subject 3	0:02:00-0:03:00	1	control	7.65924	0.127655	0	59.9679			Trial 10	Subject 3	Start-End	3	control	312.838	0.289668	35.733	1044.26
over time	Trial 4	Subject 1	0:03:00-0:04:00	1	control	7.5222	0.125371	0	60			Trial 3	Subject 1	Start-End	1	1	2451.87	2.27027	486.828	593.161
over time	Trial 4	Subject 2	0:03:00-0:04:00	1	control	7.90347	0.131726	0	60			Trial 3	Subject 2	Start-End	1	1	416.249	0.38542	47.5662	1032.42
over time	Trial 4	Subject 3	0:03:00-0:04:00	1	control	7.22241	0.120375	0	60			Trial 3	Subject 3	Start-End	1	1	3790.46	3.50972	742.026	337.963
over time	Trial 4	Subject 1	0:04:00-0:05:00	1	control	7.2287	0.12048	0	60			Trial 8	Subject 1	Start-End	2	1	1853.3	1.71604	316.863	763.126
over time	Trial 4	Subject 2	0:04:00-0:05:00	1	control	7.93594	0.132267	0	60			Trial 8	Subject 2	Start-End	2	1	2576.38	2.38571	543.995	535.995
over time	Trial 4	Subject 3	0:04:00-0:05:00	1	control	7.08891	0.11815	0	60			Trial 8	Subject 3	Start-End	2	1	2128.61	1.97096	397.063	682.927
over time	Trial 4	Subject 1	0:05:00-0:06:00	1	control	12.864	0.214402	0	60			Trial 11	Subject 1	Start-End	3	1	1329.21	1.23076	282.964	797.025
over time	Trial 4	Subject 2	0:05:00-0:06:00	1	control	8.63781	0.143965	0	60			Trial 11	Subject 2	Start-End	3	1	1612.52	1.49308	312.664	767.326
over time	Trial 4	Subject 3	0:05:00-0:06:00	1	control	6.58338	0.109724	0	60			Trial 11	Subject 3	Start-End	3	1	618.437	0.572633	99.8323	980.157
over time	Trial 4	Subject 1	0:06:00-0:07:00	1	control	17.7061	0.295105	0	60			Trial 1	Subject 1	Start-End	1	10	198.731	0.184012	5.26661	1074.72
over time	Trial 4	Subject 2	0:06:00-0:07:00	1	control	15.7267	0.262114	0.299997	59.7			Trial 1	Subject 2	Start-End	1	10	213.604	0.197784	10.6999	1069.29
over time	Trial 4	Subject 3	0:06:00-0:07:00	1	control	36.1553	0.602595	4.33329	55.6667			Trial 1	Subject 3	Start-End	1	10	1230.18	1.13907	182.498	897.491
over time	Trial 4	Subject 1	0:07:00-0:08:00	1	control	78.6463	1.31078	14.9998	45.0001			Trial 6	Subject 1	Start-End	2	10	159.007	0.14723	7.33326	1072.66
over time	Trial 4	Subject 2	0:07:00-0:08:00	1	control	105.822	1.76372	20.6331	39.3669			Trial 6	Subject 2	Start-End	2	10	223.812	0.207236	4.36662	1075.62
over time	Trial 4	Subject 3	0:07:00-0:08:00	1	control	60.7773	1.01297	8.19992	51.8001			Trial 6	Subject 3	Start-End	2	10	1841.2	1.70483	390.563	689.426
over time	Trial 4	Subject 1	0:08:00-0:09:00	1	control	208.596	3.47663	41.7383	18.2617			Trial 12	Subject 1	Start-End	3	10	203.801	0.188706	23.3664	1056.62
over time	Trial 4	Subject 2	0:08:00-0:09:00	1	control	175.963	2.93275	36.9717	23.0283			Trial 12	Subject 2	Start-End	3	10	160.423	0.148541	0.466662	1079.52
over time	Trial 4	Subject 3	0:08:00-0:09:00	1	control	72.1625	1.20272	12.9053	47.0947			Trial 12	Subject 3	Start-End	3	10	143.453	0.132828	8.69991	1071.29
over time	Trial 4	Subject 1	0:09:00-0:10:00	1	control	69.6145	1.16025	11.4278	48.5722			Trial 2	Subject 1	Start-End	1	100	295.269	0.2734	35.8996	1044.09
over time	Trial 4	Subject 2	0:09:00-0:10:00	1	control	96.7349	1.61226	17.9278	42.0722			Trial 2	Subject 2	Start-End	1	100	445.353	0.412368	43.1662	1036.82
over time	Trial 4	Subject 3	0:09:00-0:10:00	1	control	106.622	1.77705	25.6277	34.3723			Trial 2	Subject 3	Start-End	1	100	257.614	0.238534	12.9332	1067.06
over time	Trial 4	Subject 1	0:10:00-0:11:00	1	control	178.679	2.97801	31.5997	28.4003			Trial 7	Subject 1	Start-End	2	100	269.056	0.249129	13.5332	1066.46
over time	Trial 4	Subject 2	0:10:00-0:11:00	1	control	130.521	2.17537	29.6664	30.3336			Trial 7	Subject 2	Start-End	2	100	533.676	0.494149	26.9331	1053.06
over time	Trial 4	Subject 3	0:10:00-0:11:00	1	control	54.1041	0.901743	11.4332	48.5668			Trial 7	Subject 3	Start-End	2	100	375.376	0.347574	38.1663	1041.82
over time	Trial 4	Subject 1	0:11:00-0:12:00	1	control	74.498	1.24165	13.7332	46.2668			Trial 9	Subject 1	Start-End	3	100	1906.72	1.7655	360.03	719.959
over time	Trial 4	Subject 2	0:11:00-0:12:00	1	control	74.2883	1.23815	14.0332	45.9668			Trial 9	Subject 2	Start-End	3	100	1517.2	1.40483	384.329	695.66
over time	Trial 4	Subject 3	0:11:00-0:12:00	1	control	62.2274	1.03713	11.1666	48.8334			Trial 9	Subject 3	Start-End	3	100	1472.13	1.3631	214.931	865.058
over time	Trial 4	Subject 1	0:12:00-0:13:00	1	control	44.4799	0.74134	5.67441	54.3256
over time	Trial 4	Subject 2	0:12:00-0:13:00	1	control	127.015	2.11693	25.6409	34.3591
over time	Trial 4	Subject 3	0:12:00-0:13:00	1	control	173.962	2.8994	32.3075	27.6925
over time	Trial 4	Subject 1	0:13:00-0:14:00	1	control	174.517	2.90865	36.0252	23.9748
over time	Trial 4	Subject 2	0:13:00-0:14:00	1	control	48.3491	0.805826	8.26718	51.7328
over time	Trial 4	Subject 3	0:13:00-0:14:00	1	control	54.6442	0.910746	7.55879	52.4412
over time	Trial 4	Subject 1	0:14:00-0:15:00	1	control	117.135	1.95226	21.5421	38.4579
over time	Trial 4	Subject 2	0:14:00-0:15:00	1	control	49.5443	0.825746	10.3999	49.5752
over time	Trial 4	Subject 3	0:14:00-0:15:00	1	control	110.577	1.84297	20.1665	39.8335
over time	Trial 4	Subject 1	0:15:00-0:16:00	1	control	191.602	3.1934	39.6759	20.2998
over time	Trial 4	Subject 2	0:15:00-0:16:00	1	control	83.4069	1.39013	17.3094	42.6906
over time	Trial 4	Subject 3	0:15:00-0:16:00	1	control	129.081	2.15137	24.8331	35.1669
over time	Trial 4	Subject 1	0:16:00-0:17:00	1	control	105.066	1.75111	21.7902	38.2098
over time	Trial 4	Subject 2	0:16:00-0:17:00	1	control	80.8967	1.34829	16.3902	43.6098
over time	Trial 4	Subject 3	0:16:00-0:17:00	1	control	29.3402	0.489007	3.0333	56.9667
over time	Trial 4	Subject 1	0:17:00-0:18:00	1	control	22.0645	0.367746	1.06666	58.9333
over time	Trial 4	Subject 2	0:17:00-0:18:00	1	control	51.2514	0.854198	8.16658	51.8334
over time	Trial 4	Subject 3	0:17:00-0:18:00	1	control	21.7366	0.36228	2.67744	57.3226
over time	Trial 4	Subject 1	0:18:00-0:19:00	1	control	72.8111	1.21353	13.3113	46.6887
over time	Trial 4	Subject 2	0:18:00-0:19:00	1	control	94.4988	1.575	21.7112	38.2888
over time	Trial 4	Subject 3	0:18:00-0:19:00	1	control	155.928	2.59882	33.1555	26.8445
over time	Trial 4	Subject 1	0:19:00-0:20:00	1	control	80.6575	1.34431	13.7885	46.2115
over time	Trial 4	Subject 2	0:19:00-0:20:00	1	control	78.153	1.30256	16.3884	43.6116
over time	Trial 4	Subject 3	0:19:00-0:20:00	1	control	120.914	2.01525	23.9998	36.0002
over time	Trial 5	Subject 1	Start-0:01:00	2	control	NA	NA	NA	NA
over time	Trial 5	Subject 2	Start-0:01:00	2	control	NA	NA	NA	NA
over time	Trial 5	Subject 3	Start-0:01:00	2	control	NA	NA	NA	NA
over time	Trial 5	Subject 1	0:01:00-0:02:00	2	control	NA	NA	NA	NA
over time	Trial 5	Subject 2	0:01:00-0:02:00	2	control	NA	NA	NA	NA
over time	Trial 5	Subject 3	0:01:00-0:02:00	2	control	NA	NA	NA	NA
over time	Trial 5	Subject 1	0:02:00-0:03:00	2	control	7.8402	0.130671	0	59.9679
over time	Trial 5	Subject 2	0:02:00-0:03:00	2	control	8.88011	0.148003	0	59.9679
over time	Trial 5	Subject 3	0:02:00-0:03:00	2	control	33.1627	0.552718	0.733326	59.2345
over time	Trial 5	Subject 1	0:03:00-0:04:00	2	control	9.73293	0.162217	0	60
over time	Trial 5	Subject 2	0:03:00-0:04:00	2	control	9.94962	0.165829	0.133332	59.8667
over time	Trial 5	Subject 3	0:03:00-0:04:00	2	control	34.0019	0.566703	0.299997	59.7
over time	Trial 5	Subject 1	0:04:00-0:05:00	2	control	10.2313	0.170523	0	60
over time	Trial 5	Subject 2	0:04:00-0:05:00	2	control	15.2341	0.253904	0.066666	59.9333
over time	Trial 5	Subject 3	0:04:00-0:05:00	2	control	36.1267	0.602117	0.833325	59.1667
over time	Trial 5	Subject 1	0:05:00-0:06:00	2	control	9.38088	0.15635	0	60
over time	Trial 5	Subject 2	0:05:00-0:06:00	2	control	14.8323	0.247207	0	60
over time	Trial 5	Subject 3	0:05:00-0:06:00	2	control	38.764	0.646073	0.699993	59.3
over time	Trial 5	Subject 1	0:06:00-0:07:00	2	control	8.50673	0.14178	0	60
over time	Trial 5	Subject 2	0:06:00-0:07:00	2	control	37.3853	0.623095	2.29998	57.7
over time	Trial 5	Subject 3	0:06:00-0:07:00	2	control	21.7127	0.361881	0	60
over time	Trial 5	Subject 1	0:07:00-0:08:00	2	control	8.10679	0.135114	0	60
over time	Trial 5	Subject 2	0:07:00-0:08:00	2	control	18.432	0.307202	0.199998	59.8
over time	Trial 5	Subject 3	0:07:00-0:08:00	2	control	26.5935	0.44323	0.166665	59.8333
over time	Trial 5	Subject 1	0:08:00-0:09:00	2	control	8.5429	0.142383	0	60
over time	Trial 5	Subject 2	0:08:00-0:09:00	2	control	13.0876	0.218129	0.066666	59.9333
over time	Trial 5	Subject 3	0:08:00-0:09:00	2	control	38.142	0.635707	1.89998	58.1
over time	Trial 5	Subject 1	0:09:00-0:10:00	2	control	9.27707	0.154619	0	60
over time	Trial 5	Subject 2	0:09:00-0:10:00	2	control	14.4001	0.240004	0	60
over time	Trial 5	Subject 3	0:09:00-0:10:00	2	control	40.3703	0.672845	1.66665	58.3333
over time	Trial 5	Subject 1	0:10:00-0:11:00	2	control	8.22297	0.137051	0	60
over time	Trial 5	Subject 2	0:10:00-0:11:00	2	control	12.348	0.205802	0	60
over time	Trial 5	Subject 3	0:10:00-0:11:00	2	control	43.7422	0.729044	3.29997	56.7
over time	Trial 5	Subject 1	0:11:00-0:12:00	2	control	8.17397	0.136234	0	60
over time	Trial 5	Subject 2	0:11:00-0:12:00	2	control	10.6785	0.177977	0	60
over time	Trial 5	Subject 3	0:11:00-0:12:00	2	control	40.9332	0.682226	1.33332	58.6667
over time	Trial 5	Subject 1	0:12:00-0:13:00	2	control	23.0317	0.383866	0.733326	59.2667
over time	Trial 5	Subject 2	0:12:00-0:13:00	2	control	9.60504	0.160086	0	60
over time	Trial 5	Subject 3	0:12:00-0:13:00	2	control	39.155	0.652589	1.63332	58.3667
over time	Trial 5	Subject 1	0:13:00-0:14:00	2	control	40.773	0.679557	2.59997	57.4
over time	Trial 5	Subject 2	0:13:00-0:14:00	2	control	9.48045	0.158009	0	60
over time	Trial 5	Subject 3	0:13:00-0:14:00	2	control	36.6925	0.611548	1.43332	58.5667
over time	Trial 5	Subject 1	0:14:00-0:15:00	2	control	42.1124	0.70188	2.86664	57.1334
over time	Trial 5	Subject 2	0:14:00-0:15:00	2	control	39.5009	0.658355	5.39995	54.6001
over time	Trial 5	Subject 3	0:14:00-0:15:00	2	control	69.5288	1.15882	8.97558	51.0244
over time	Trial 5	Subject 1	0:15:00-0:16:00	2	control	37.2026	0.620049	2.86664	57.1334
over time	Trial 5	Subject 2	0:15:00-0:16:00	2	control	85.6389	1.42733	14.8428	45.1572
over time	Trial 5	Subject 3	0:15:00-0:16:00	2	control	197.911	3.29854	38.3906	21.6094
over time	Trial 5	Subject 1	0:16:00-0:17:00	2	control	31.9495	0.532498	0.466662	59.5333
over time	Trial 5	Subject 2	0:16:00-0:17:00	2	control	81.3509	1.35586	13.8903	46.1097
over time	Trial 5	Subject 3	0:16:00-0:17:00	2	control	160.33	2.67219	30.0099	29.9901
over time	Trial 5	Subject 1	0:17:00-0:18:00	2	control	51.9354	0.865599	5.06662	54.9334
over time	Trial 5	Subject 2	0:17:00-0:18:00	2	control	44.5593	0.742662	4.89995	55.1
over time	Trial 5	Subject 3	0:17:00-0:18:00	2	control	236.66	3.94437	43.5002	16.4998
over time	Trial 5	Subject 1	0:18:00-0:19:00	2	control	59.4627	0.991056	8.83324	51.1668
over time	Trial 5	Subject 2	0:18:00-0:19:00	2	control	46.287	0.771457	3.46663	56.5334
over time	Trial 5	Subject 3	0:18:00-0:19:00	2	control	220.191	3.66989	39.6002	20.3998
over time	Trial 5	Subject 1	0:19:00-0:20:00	2	control	33.1643	0.552743	1.33332	58.6667
over time	Trial 5	Subject 2	0:19:00-0:20:00	2	control	86.3721	1.43955	15.5665	44.4335
over time	Trial 5	Subject 3	0:19:00-0:20:00	2	control	290.764	4.84611	48.6001	11.3999
over time	Trial 10	Subject 1	Start-0:01:00	3	control	NA	NA	NA	NA
over time	Trial 10	Subject 2	Start-0:01:00	3	control	NA	NA	NA	NA
over time	Trial 10	Subject 3	Start-0:01:00	3	control	NA	NA	NA	NA
over time	Trial 10	Subject 1	0:01:00-0:02:00	3	control	NA	NA	NA	NA
over time	Trial 10	Subject 2	0:01:00-0:02:00	3	control	NA	NA	NA	NA
over time	Trial 10	Subject 3	0:01:00-0:02:00	3	control	NA	NA	NA	NA
over time	Trial 10	Subject 1	0:02:00-0:03:00	3	control	4.54888	0.0758154	0	59.9679
over time	Trial 10	Subject 2	0:02:00-0:03:00	3	control	7.60918	0.126821	0	59.9679
over time	Trial 10	Subject 3	0:02:00-0:03:00	3	control	4.75239	0.0792073	0	59.9679
over time	Trial 10	Subject 1	0:03:00-0:04:00	3	control	5.46496	0.0910836	0	60
over time	Trial 10	Subject 2	0:03:00-0:04:00	3	control	3.73883	0.0623145	0	60
over time	Trial 10	Subject 3	0:03:00-0:04:00	3	control	4.6554	0.0775907	0	60
over time	Trial 10	Subject 1	0:04:00-0:05:00	3	control	4.16534	0.069423	0	60
over time	Trial 10	Subject 2	0:04:00-0:05:00	3	control	4.62131	0.0770226	0	60
over time	Trial 10	Subject 3	0:04:00-0:05:00	3	control	4.95576	0.0825969	0	60
over time	Trial 10	Subject 1	0:05:00-0:06:00	3	control	3.88856	0.0648099	0	60
over time	Trial 10	Subject 2	0:05:00-0:06:00	3	control	4.3568	0.072614	0	60
over time	Trial 10	Subject 3	0:05:00-0:06:00	3	control	4.64571	0.0774293	0	60
over time	Trial 10	Subject 1	0:06:00-0:07:00	3	control	4.1637	0.0693957	0	60
over time	Trial 10	Subject 2	0:06:00-0:07:00	3	control	5.47813	0.0913031	0	60
over time	Trial 10	Subject 3	0:06:00-0:07:00	3	control	5.40107	0.0900187	0	60
over time	Trial 10	Subject 1	0:07:00-0:08:00	3	control	3.79053	0.0631761	0	60
over time	Trial 10	Subject 2	0:07:00-0:08:00	3	control	5.1261	0.0854359	0	60
over time	Trial 10	Subject 3	0:07:00-0:08:00	3	control	6.61073	0.11018	0	60
over time	Trial 10	Subject 1	0:08:00-0:09:00	3	control	16.3525	0.272544	2.19998	57.8
over time	Trial 10	Subject 2	0:08:00-0:09:00	3	control	34.3327	0.572218	6.03327	53.9667
over time	Trial 10	Subject 3	0:08:00-0:09:00	3	control	5.84358	0.097394	0	60
over time	Trial 10	Subject 1	0:09:00-0:10:00	3	control	8.89064	0.148179	0.566661	59.4333
over time	Trial 10	Subject 2	0:09:00-0:10:00	3	control	20.3608	0.33935	1.93331	58.0667
over time	Trial 10	Subject 3	0:09:00-0:10:00	3	control	5.99687	0.0999488	0	60
over time	Trial 10	Subject 1	0:10:00-0:11:00	3	control	9.90706	0.165119	0.099999	59.9
over time	Trial 10	Subject 2	0:10:00-0:11:00	3	control	5.07474	0.0845798	0	60
over time	Trial 10	Subject 3	0:10:00-0:11:00	3	control	5.2034	0.0867242	0	60
over time	Trial 10	Subject 1	0:11:00-0:12:00	3	control	96.9002	1.61502	16.6665	43.3335
over time	Trial 10	Subject 2	0:11:00-0:12:00	3	control	91.1848	1.51976	19.7998	40.2002
over time	Trial 10	Subject 3	0:11:00-0:12:00	3	control	11.6468	0.194116	0.433329	59.5667
over time	Trial 10	Subject 1	0:12:00-0:13:00	3	control	191.704	3.1951	33.2741	26.7259
over time	Trial 10	Subject 2	0:12:00-0:13:00	3	control	117.089	1.9515	25.5742	34.4258
over time	Trial 10	Subject 3	0:12:00-0:13:00	3	control	18.4598	0.307667	2.06665	57.9334
over time	Trial 10	Subject 1	0:13:00-0:14:00	3	control	164.624	2.74376	31.0919	28.9081
over time	Trial 10	Subject 2	0:13:00-0:14:00	3	control	145.387	2.42314	35.6585	24.3415
over time	Trial 10	Subject 3	0:13:00-0:14:00	3	control	20.552	0.342536	2.39998	57.6
over time	Trial 10	Subject 1	0:14:00-0:15:00	3	control	221.259	3.68769	40.5419	19.4581
over time	Trial 10	Subject 2	0:14:00-0:15:00	3	control	145.064	2.41776	37.0753	22.9247
over time	Trial 10	Subject 3	0:14:00-0:15:00	3	control	44.7951	0.746593	5.49994	54.5001
over time	Trial 10	Subject 1	0:15:00-0:16:00	3	control	237.324	3.95544	43.9002	16.0998
over time	Trial 10	Subject 2	0:15:00-0:16:00	3	control	151.732	2.52889	37.924	22.076
over time	Trial 10	Subject 3	0:15:00-0:16:00	3	control	49.1244	0.818749	8.66658	51.3334
over time	Trial 10	Subject 1	0:16:00-0:17:00	3	control	207.148	3.45251	36.4336	23.5664
over time	Trial 10	Subject 2	0:16:00-0:17:00	3	control	158.608	2.6435	37.2663	22.7337
over time	Trial 10	Subject 3	0:16:00-0:17:00	3	control	27.5985	0.45998	3.0333	56.9667
over time	Trial 10	Subject 1	0:17:00-0:18:00	3	control	142.598	2.37665	31.1895	28.8105
over time	Trial 10	Subject 2	0:17:00-0:18:00	3	control	106.644	1.77743	23.1106	36.8894
over time	Trial 10	Subject 3	0:17:00-0:18:00	3	control	38.0994	0.634996	6.83326	53.1667
over time	Trial 10	Subject 1	0:18:00-0:19:00	3	control	121.603	2.02673	24.3445	35.6555
over time	Trial 10	Subject 2	0:18:00-0:19:00	3	control	189.661	3.16105	46.1335	13.8665
over time	Trial 10	Subject 3	0:18:00-0:19:00	3	control	23.3669	0.389451	3.36663	56.6334
over time	Trial 10	Subject 1	0:19:00-0:20:00	3	control	173.997	2.89999	33.3669	26.6331
over time	Trial 10	Subject 2	0:19:00-0:20:00	3	control	281.695	4.69496	52.8667	7.13326
over time	Trial 10	Subject 3	0:19:00-0:20:00	3	control	31.1303	0.518844	3.4333	56.5667
over time	Trial 3	Subject 1	Start-0:01:00	1	1	NA	NA	NA	NA
over time	Trial 3	Subject 2	Start-0:01:00	1	1	NA	NA	NA	NA
over time	Trial 3	Subject 3	Start-0:01:00	1	1	NA	NA	NA	NA
over time	Trial 3	Subject 1	0:01:00-0:02:00	1	1	NA	NA	NA	NA
over time	Trial 3	Subject 2	0:01:00-0:02:00	1	1	NA	NA	NA	NA
over time	Trial 3	Subject 3	0:01:00-0:02:00	1	1	NA	NA	NA	NA
over time	Trial 3	Subject 1	0:02:00-0:03:00	1	1	83.0413	1.38404	16.8998	43.068
over time	Trial 3	Subject 2	0:02:00-0:03:00	1	1	11.4544	0.190909	0.433329	59.5345
over time	Trial 3	Subject 3	0:02:00-0:03:00	1	1	142.226	2.37046	29.9348	30.033
over time	Trial 3	Subject 1	0:03:00-0:04:00	1	1	21.7017	0.361699	2.29998	57.7
over time	Trial 3	Subject 2	0:03:00-0:04:00	1	1	9.63451	0.160577	0	60
over time	Trial 3	Subject 3	0:03:00-0:04:00	1	1	167.183	2.78641	36.8002	23.1998
over time	Trial 3	Subject 1	0:04:00-0:05:00	1	1	40.2377	0.670635	8.63325	51.3668
over time	Trial 3	Subject 2	0:04:00-0:05:00	1	1	6.134	0.102234	0	60
over time	Trial 3	Subject 3	0:04:00-0:05:00	1	1	119.287	1.98813	26.364	33.636
over time	Trial 3	Subject 1	0:05:00-0:06:00	1	1	133.853	2.23091	29.6664	30.3336
over time	Trial 3	Subject 2	0:05:00-0:06:00	1	1	10.1411	0.169021	0.766659	59.2333
over time	Trial 3	Subject 3	0:05:00-0:06:00	1	1	131.341	2.18904	30.3033	29.6967
over time	Trial 3	Subject 1	0:06:00-0:07:00	1	1	116.962	1.94939	25.9039	34.0961
over time	Trial 3	Subject 2	0:06:00-0:07:00	1	1	5.72409	0.0954024	0	60
over time	Trial 3	Subject 3	0:06:00-0:07:00	1	1	157.67	2.62786	37.533	22.4373
over time	Trial 3	Subject 1	0:07:00-0:08:00	1	1	202.801	3.38004	39.2621	20.7379
over time	Trial 3	Subject 2	0:07:00-0:08:00	1	1	7.32055	0.12201	0	60
over time	Trial 3	Subject 3	0:07:00-0:08:00	1	1	120.302	2.00506	27.1331	32.8669
over time	Trial 3	Subject 1	0:08:00-0:09:00	1	1	187.538	3.12566	33.2717	26.7283
over time	Trial 3	Subject 2	0:08:00-0:09:00	1	1	6.29719	0.104954	0	60
over time	Trial 3	Subject 3	0:08:00-0:09:00	1	1	188.687	3.14481	37.3717	22.6283
over time	Trial 3	Subject 1	0:09:00-0:10:00	1	1	57.0294	0.9505	11.3945	48.6055
over time	Trial 3	Subject 2	0:09:00-0:10:00	1	1	6.22507	0.103752	0	60
over time	Trial 3	Subject 3	0:09:00-0:10:00	1	1	192.738	3.21234	41.4002	18.5998
over time	Trial 3	Subject 1	0:10:00-0:11:00	1	1	147.482	2.45805	30.4063	29.5664
over time	Trial 3	Subject 2	0:10:00-0:11:00	1	1	23.0572	0.384291	3.2333	56.7667
over time	Trial 3	Subject 3	0:10:00-0:11:00	1	1	291.374	4.85628	51.9334	8.06659
over time	Trial 3	Subject 1	0:11:00-0:12:00	1	1	195.338	3.25566	38.5597	21.4403
over time	Trial 3	Subject 2	0:11:00-0:12:00	1	1	18.27	0.304503	2.39998	57.6
over time	Trial 3	Subject 3	0:11:00-0:12:00	1	1	214.303	3.57176	43.6668	16.3332
over time	Trial 3	Subject 1	0:12:00-0:13:00	1	1	74.9617	1.24937	16.2665	43.7335
over time	Trial 3	Subject 2	0:12:00-0:13:00	1	1	30.9258	0.515435	4.83329	55.1667
over time	Trial 3	Subject 3	0:12:00-0:13:00	1	1	307.051	5.11757	55.7667	4.23329
over time	Trial 3	Subject 1	0:13:00-0:14:00	1	1	218.821	3.64705	43.3413	16.6332
over time	Trial 3	Subject 2	0:13:00-0:14:00	1	1	29.8277	0.497133	4.49995	55.5
over time	Trial 3	Subject 3	0:13:00-0:14:00	1	1	307.95	5.13256	56	3.99996
over time	Trial 3	Subject 1	0:14:00-0:15:00	1	1	267.155	4.45263	48.7418	11.2332
over time	Trial 3	Subject 2	0:14:00-0:15:00	1	1	40.394	0.673241	5.43328	54.5667
over time	Trial 3	Subject 3	0:14:00-0:15:00	1	1	240.146	4.00248	45.6335	14.3665
over time	Trial 3	Subject 1	0:15:00-0:16:00	1	1	202.579	3.37635	38.224	21.776
over time	Trial 3	Subject 2	0:15:00-0:16:00	1	1	62.1337	1.03557	9.23324	50.7668
over time	Trial 3	Subject 3	0:15:00-0:16:00	1	1	197.482	3.29139	38.9906	21.0094
over time	Trial 3	Subject 1	0:16:00-0:17:00	1	1	139.6	2.32669	25.0664	34.9099
over time	Trial 3	Subject 2	0:16:00-0:17:00	1	1	64.0058	1.06677	10.9666	49.0334
over time	Trial 3	Subject 3	0:16:00-0:17:00	1	1	163.292	2.72156	33.1663	26.8337
over time	Trial 3	Subject 1	0:17:00-0:18:00	1	1	75.5122	1.25855	14.5665	45.4335
over time	Trial 3	Subject 2	0:17:00-0:18:00	1	1	8.71162	0.145195	0.133332	59.8667
over time	Trial 3	Subject 3	0:17:00-0:18:00	1	1	241.488	4.02484	46.4437	13.5332
over time	Trial 3	Subject 1	0:18:00-0:19:00	1	1	120.081	2.00138	26.0111	33.9889
over time	Trial 3	Subject 2	0:18:00-0:19:00	1	1	23.0145	0.383578	0.366663	59.6333
over time	Trial 3	Subject 3	0:18:00-0:19:00	1	1	327.337	5.45567	54.7334	5.26661
over time	Trial 3	Subject 1	0:19:00-0:20:00	1	1	167.172	2.78623	38.2882	21.7118
over time	Trial 3	Subject 2	0:19:00-0:20:00	1	1	52.978	0.882975	5.26661	54.7334
over time	Trial 3	Subject 3	0:19:00-0:20:00	1	1	280.607	4.67683	48.8214	11.1786
over time	Trial 8	Subject 1	Start-0:01:00	2	1	NA	NA	NA	NA
over time	Trial 8	Subject 2	Start-0:01:00	2	1	NA	NA	NA	NA
over time	Trial 8	Subject 3	Start-0:01:00	2	1	NA	NA	NA	NA
over time	Trial 8	Subject 1	0:01:00-0:02:00	2	1	NA	NA	NA	NA
over time	Trial 8	Subject 2	0:01:00-0:02:00	2	1	NA	NA	NA	NA
over time	Trial 8	Subject 3	0:01:00-0:02:00	2	1	NA	NA	NA	NA
over time	Trial 8	Subject 1	0:02:00-0:03:00	2	1	51.6306	0.860518	7.29993	52.6679
over time	Trial 8	Subject 2	0:02:00-0:03:00	2	1	91.0388	1.51733	20.2998	39.6681
over time	Trial 8	Subject 3	0:02:00-0:03:00	2	1	16.5571	0.275955	0.99999	58.9679
over time	Trial 8	Subject 1	0:03:00-0:04:00	2	1	39.2006	0.65335	1.36665	58.6333
over time	Trial 8	Subject 2	0:03:00-0:04:00	2	1	11.8153	0.196924	0	60
over time	Trial 8	Subject 3	0:03:00-0:04:00	2	1	5.92102	0.0986847	0	60
over time	Trial 8	Subject 1	0:04:00-0:05:00	2	1	45.8541	0.764243	2.89997	57.1
over time	Trial 8	Subject 2	0:04:00-0:05:00	2	1	14.8715	0.24786	0	60
over time	Trial 8	Subject 3	0:04:00-0:05:00	2	1	5.21601	0.0869344	0	60
over time	Trial 8	Subject 1	0:05:00-0:06:00	2	1	51.5279	0.858807	5.59994	54.4001
over time	Trial 8	Subject 2	0:05:00-0:06:00	2	1	89.9527	1.49923	17.7665	42.2335
over time	Trial 8	Subject 3	0:05:00-0:06:00	2	1	6.10225	0.101705	0	60
over time	Trial 8	Subject 1	0:06:00-0:07:00	2	1	60.728	1.01214	8.99991	50.9704
over time	Trial 8	Subject 2	0:06:00-0:07:00	2	1	194.606	3.24347	43.1371	16.8629
over time	Trial 8	Subject 3	0:06:00-0:07:00	2	1	4.86992	0.0811662	0	60
over time	Trial 8	Subject 1	0:07:00-0:08:00	2	1	135.696	2.26162	25.3712	34.6288
over time	Trial 8	Subject 2	0:07:00-0:08:00	2	1	196.994	3.28327	41.7335	18.2665
over time	Trial 8	Subject 3	0:07:00-0:08:00	2	1	50.7487	0.84582	6.40474	53.5953
over time	Trial 8	Subject 1	0:08:00-0:09:00	2	1	98.2817	1.63804	17.8284	42.1716
over time	Trial 8	Subject 2	0:08:00-0:09:00	2	1	189.09	3.15153	37.8336	22.1664
over time	Trial 8	Subject 3	0:08:00-0:09:00	2	1	150.22	2.5037	30.3949	29.6051
over time	Trial 8	Subject 1	0:09:00-0:10:00	2	1	63.7368	1.06229	9.10591	50.8941
over time	Trial 8	Subject 2	0:09:00-0:10:00	2	1	163.425	2.72377	33.1003	26.8997
over time	Trial 8	Subject 3	0:09:00-0:10:00	2	1	241.869	4.03119	40.6723	19.3277
over time	Trial 8	Subject 1	0:10:00-0:11:00	2	1	100.799	1.67999	18.1605	41.8395
over time	Trial 8	Subject 2	0:10:00-0:11:00	2	1	205.715	3.43243	43.7668	16.2332
over time	Trial 8	Subject 3	0:10:00-0:11:00	2	1	233.885	3.89813	43.7002	16.2998
over time	Trial 8	Subject 1	0:11:00-0:12:00	2	1	48.579	0.809658	6.43327	53.5667
over time	Trial 8	Subject 2	0:11:00-0:12:00	2	1	222.033	3.70059	46.8335	13.1665
over time	Trial 8	Subject 3	0:11:00-0:12:00	2	1	163.305	2.72177	29.8336	30.1664
over time	Trial 8	Subject 1	0:12:00-0:13:00	2	1	110.054	1.83425	21.0409	38.9591
over time	Trial 8	Subject 2	0:12:00-0:13:00	2	1	150.59	2.50986	32.0258	27.9742
over time	Trial 8	Subject 3	0:12:00-0:13:00	2	1	221.723	3.69542	42.2002	17.7998
over time	Trial 8	Subject 1	0:13:00-0:14:00	2	1	205.689	3.42818	38.3669	21.6331
over time	Trial 8	Subject 2	0:13:00-0:14:00	2	1	159.351	2.65588	34.4997	25.5003
over time	Trial 8	Subject 3	0:13:00-0:14:00	2	1	143.996	2.39996	24.967	35.033
over time	Trial 8	Subject 1	0:14:00-0:15:00	2	1	110.751	1.84587	23.8247	36.1753
over time	Trial 8	Subject 2	0:14:00-0:15:00	2	1	127.413	2.12356	27.1754	32.8246
over time	Trial 8	Subject 3	0:14:00-0:15:00	2	1	83.9294	1.39884	16.6004	43.3996
over time	Trial 8	Subject 1	0:15:00-0:16:00	2	1	228.771	3.81288	39.4996	20.5004
over time	Trial 8	Subject 2	0:15:00-0:16:00	2	1	146.307	2.43847	34.2573	25.7427
over time	Trial 8	Subject 3	0:15:00-0:16:00	2	1	147.807	2.46347	28.0337	31.9663
over time	Trial 8	Subject 1	0:16:00-0:17:00	2	1	100.519	1.67533	17.2998	42.7002
over time	Trial 8	Subject 2	0:16:00-0:17:00	2	1	136.165	2.26945	30.1432	29.8568
over time	Trial 8	Subject 3	0:16:00-0:17:00	2	1	141.605	2.36011	30.4003	29.5997
over time	Trial 8	Subject 1	0:17:00-0:18:00	2	1	149.398	2.48999	25.7997	34.2003
over time	Trial 8	Subject 2	0:17:00-0:18:00	2	1	145	2.41668	31.4895	28.5105
over time	Trial 8	Subject 3	0:17:00-0:18:00	2	1	195.966	3.26614	36.9228	23.0772
over time	Trial 8	Subject 1	0:18:00-0:19:00	2	1	144.489	2.40817	26.4997	33.5003
over time	Trial 8	Subject 2	0:18:00-0:19:00	2	1	121.574	2.02625	28.6664	31.3336
over time	Trial 8	Subject 3	0:18:00-0:19:00	2	1	198.153	3.30259	41.5443	18.4557
over time	Trial 8	Subject 1	0:19:00-0:20:00	2	1	107.599	1.79334	21.4665	38.5335
over time	Trial 8	Subject 2	0:19:00-0:20:00	2	1	210.443	3.50741	41.2449	18.7551
over time	Trial 8	Subject 3	0:19:00-0:20:00	2	1	116.739	1.94566	24.367	35.633
over time	Trial 11	Subject 1	Start-0:01:00	3	1	NA	NA	NA	NA
over time	Trial 11	Subject 2	Start-0:01:00	3	1	NA	NA	NA	NA
over time	Trial 11	Subject 3	Start-0:01:00	3	1	NA	NA	NA	NA
over time	Trial 11	Subject 1	0:01:00-0:02:00	3	1	NA	NA	NA	NA
over time	Trial 11	Subject 2	0:01:00-0:02:00	3	1	NA	NA	NA	NA
over time	Trial 11	Subject 3	0:01:00-0:02:00	3	1	NA	NA	NA	NA
over time	Trial 11	Subject 1	0:02:00-0:03:00	3	1	9.67214	0.161204	0	59.9679
over time	Trial 11	Subject 2	0:02:00-0:03:00	3	1	5.70703	0.0951181	0	59.9679
over time	Trial 11	Subject 3	0:02:00-0:03:00	3	1	5.65473	0.0942464	0	59.9679
over time	Trial 11	Subject 1	0:03:00-0:04:00	3	1	7.01972	0.116996	0	60
over time	Trial 11	Subject 2	0:03:00-0:04:00	3	1	6.7628	0.112714	0	60
over time	Trial 11	Subject 3	0:03:00-0:04:00	3	1	5.11747	0.085292	0	60
over time	Trial 11	Subject 1	0:04:00-0:05:00	3	1	8.02695	0.133784	0.199998	59.8
over time	Trial 11	Subject 2	0:04:00-0:05:00	3	1	5.2884	0.0881409	0	60
over time	Trial 11	Subject 3	0:04:00-0:05:00	3	1	4.75458	0.0792438	0	60
over time	Trial 11	Subject 1	0:05:00-0:06:00	3	1	76.9799	1.28301	15.6998	44.3002
over time	Trial 11	Subject 2	0:05:00-0:06:00	3	1	20.2104	0.336843	2.56664	57.4334
over time	Trial 11	Subject 3	0:05:00-0:06:00	3	1	4.76376	0.0793968	0	60
over time	Trial 11	Subject 1	0:06:00-0:07:00	3	1	54.2754	0.9046	12.0041	47.9959
over time	Trial 11	Subject 2	0:06:00-0:07:00	3	1	106.117	1.76863	19.7373	40.2627
over time	Trial 11	Subject 3	0:06:00-0:07:00	3	1	15.0764	0.251276	1.19999	58.8
over time	Trial 11	Subject 1	0:07:00-0:08:00	3	1	71.5238	1.19207	16.1623	43.8377
over time	Trial 11	Subject 2	0:07:00-0:08:00	3	1	165.34	2.75569	32.1003	27.8997
over time	Trial 11	Subject 3	0:07:00-0:08:00	3	1	68.1189	1.13533	13.8713	46.1287
over time	Trial 11	Subject 1	0:08:00-0:09:00	3	1	75.3452	1.25577	16.9998	43.0002
over time	Trial 11	Subject 2	0:08:00-0:09:00	3	1	214.006	3.5668	42.5002	17.4998
over time	Trial 11	Subject 3	0:08:00-0:09:00	3	1	62.7305	1.04552	12.6284	47.3716
over time	Trial 11	Subject 1	0:09:00-0:10:00	3	1	80.9869	1.3498	16.9665	43.0335
over time	Trial 11	Subject 2	0:09:00-0:10:00	3	1	221.162	3.68607	44.2335	15.7665
over time	Trial 11	Subject 3	0:09:00-0:10:00	3	1	24.9972	0.416625	1.77265	58.2274
over time	Trial 11	Subject 1	0:10:00-0:11:00	3	1	61.0237	1.01707	11.0065	48.9935
over time	Trial 11	Subject 2	0:10:00-0:11:00	3	1	156.548	2.60915	33.8003	26.1997
over time	Trial 11	Subject 3	0:10:00-0:11:00	3	1	46.0395	0.767333	7.99392	52.0061
over time	Trial 11	Subject 1	0:11:00-0:12:00	3	1	36.4823	0.608044	6.49334	53.5067
over time	Trial 11	Subject 2	0:11:00-0:12:00	3	1	197.061	3.28438	39.4669	20.5331
over time	Trial 11	Subject 3	0:11:00-0:12:00	3	1	69.8111	1.16353	12.2332	47.7668
over time	Trial 11	Subject 1	0:12:00-0:13:00	3	1	76.3954	1.27327	17.9332	42.0668
over time	Trial 11	Subject 2	0:12:00-0:13:00	3	1	102.025	1.70043	20.7259	39.2741
over time	Trial 11	Subject 3	0:12:00-0:13:00	3	1	57.5376	0.95897	10.3332	49.6668
over time	Trial 11	Subject 1	0:13:00-0:14:00	3	1	79.6374	1.3273	17.3332	42.6668
over time	Trial 11	Subject 2	0:13:00-0:14:00	3	1	136.795	2.27994	23.0998	36.9002
over time	Trial 11	Subject 3	0:13:00-0:14:00	3	1	16.8159	0.280268	0.466662	59.5333
over time	Trial 11	Subject 1	0:14:00-0:15:00	3	1	105.662	1.76105	23.2331	36.7669
over time	Trial 11	Subject 2	0:14:00-0:15:00	3	1	30.0812	0.501358	7.23326	52.7667
over time	Trial 11	Subject 3	0:14:00-0:15:00	3	1	53.1522	0.885879	8.49991	51.5001
over time	Trial 11	Subject 1	0:15:00-0:16:00	3	1	85.3005	1.42169	18.2332	41.7668
over time	Trial 11	Subject 2	0:15:00-0:16:00	3	1	16.4534	0.274226	2.69997	57.3
over time	Trial 11	Subject 3	0:15:00-0:16:00	3	1	45.8798	0.76467	7.29993	52.7001
over time	Trial 11	Subject 1	0:16:00-0:17:00	3	1	113.632	1.89388	27.9433	32.0567
over time	Trial 11	Subject 2	0:16:00-0:17:00	3	1	33.4008	0.556686	5.86661	54.1334
over time	Trial 11	Subject 3	0:16:00-0:17:00	3	1	58.7458	0.979107	12.6665	47.3335
over time	Trial 11	Subject 1	0:17:00-0:18:00	3	1	154.89	2.58153	33.6003	26.3997
over time	Trial 11	Subject 2	0:17:00-0:18:00	3	1	63.7458	1.06244	11.5666	48.4334
over time	Trial 11	Subject 3	0:17:00-0:18:00	3	1	5.80047	0.0966754	0	60
over time	Trial 11	Subject 1	0:18:00-0:19:00	3	1	191.767	3.19615	41.1555	18.8445
over time	Trial 11	Subject 2	0:18:00-0:19:00	3	1	69.4412	1.15737	14.1332	45.8668
over time	Trial 11	Subject 3	0:18:00-0:19:00	3	1	28.2026	0.470048	3.46663	56.5334
over time	Trial 11	Subject 1	0:19:00-0:20:00	3	1	40.5872	0.67646	7.99992	52.0001
over time	Trial 11	Subject 2	0:19:00-0:20:00	3	1	62.3714	1.03953	12.9332	47.0668
over time	Trial 11	Subject 3	0:19:00-0:20:00	3	1	45.2388	0.753988	7.39993	52.6001
over time	Trial 1	Subject 1	Start-0:01:00	1	10	NA	NA	NA	NA
over time	Trial 1	Subject 2	Start-0:01:00	1	10	NA	NA	NA	NA
over time	Trial 1	Subject 3	Start-0:01:00	1	10	NA	NA	NA	NA
over time	Trial 1	Subject 1	0:01:00-0:02:00	1	10	NA	NA	NA	NA
over time	Trial 1	Subject 2	0:01:00-0:02:00	1	10	NA	NA	NA	NA
over time	Trial 1	Subject 3	0:01:00-0:02:00	1	10	NA	NA	NA	NA
over time	Trial 1	Subject 1	0:02:00-0:03:00	1	10	12.522	0.208701	0.99999	58.9679
over time	Trial 1	Subject 2	0:02:00-0:03:00	1	10	16.2736	0.271229	1.43332	58.5345
over time	Trial 1	Subject 3	0:02:00-0:03:00	1	10	218.29	3.6382	37.1996	22.7682
over time	Trial 1	Subject 1	0:03:00-0:04:00	1	10	16.1439	0.269068	0.199998	59.8
over time	Trial 1	Subject 2	0:03:00-0:04:00	1	10	20.2412	0.337357	1.33332	58.6667
over time	Trial 1	Subject 3	0:03:00-0:04:00	1	10	259.653	4.32759	42.7686	17.2314
over time	Trial 1	Subject 1	0:04:00-0:05:00	1	10	13.2473	0.220791	0.133332	59.8667
over time	Trial 1	Subject 2	0:04:00-0:05:00	1	10	19.1576	0.319296	0.699993	59.3
over time	Trial 1	Subject 3	0:04:00-0:05:00	1	10	199.929	3.33218	33.8973	26.1027
over time	Trial 1	Subject 1	0:05:00-0:06:00	1	10	7.4785	0.124643	0	60
over time	Trial 1	Subject 2	0:05:00-0:06:00	1	10	15.9131	0.265221	0	60
over time	Trial 1	Subject 3	0:05:00-0:06:00	1	10	15.627	0.260453	0	60
over time	Trial 1	Subject 1	0:06:00-0:07:00	1	10	4.47486	0.0745817	0	60
over time	Trial 1	Subject 2	0:06:00-0:07:00	1	10	19.0237	0.317065	0	60
over time	Trial 1	Subject 3	0:06:00-0:07:00	1	10	18.605	0.310087	0	60
over time	Trial 1	Subject 1	0:07:00-0:08:00	1	10	4.41023	0.0735046	0	60
over time	Trial 1	Subject 2	0:07:00-0:08:00	1	10	16.9687	0.282815	0	60
over time	Trial 1	Subject 3	0:07:00-0:08:00	1	10	16.9427	0.282381	0	60
over time	Trial 1	Subject 1	0:08:00-0:09:00	1	10	5.0448	0.0840809	0	60
over time	Trial 1	Subject 2	0:08:00-0:09:00	1	10	10.1223	0.168706	0	60
over time	Trial 1	Subject 3	0:08:00-0:09:00	1	10	20.4334	0.34056	0	60
over time	Trial 1	Subject 1	0:09:00-0:10:00	1	10	5.39297	0.0898838	0	60
over time	Trial 1	Subject 2	0:09:00-0:10:00	1	10	4.4612	0.074354	0	60
over time	Trial 1	Subject 3	0:09:00-0:10:00	1	10	12.0767	0.20128	0	60
over time	Trial 1	Subject 1	0:10:00-0:11:00	1	10	8.35806	0.139302	0.599994	59.4
over time	Trial 1	Subject 2	0:10:00-0:11:00	1	10	8.7694	0.146158	0.366663	59.6333
over time	Trial 1	Subject 3	0:10:00-0:11:00	1	10	21.8399	0.364002	2.19998	57.8
over time	Trial 1	Subject 1	0:11:00-0:12:00	1	10	8.88295	0.148051	0	60
over time	Trial 1	Subject 2	0:11:00-0:12:00	1	10	8.80058	0.146678	0.166665	59.8333
over time	Trial 1	Subject 3	0:11:00-0:12:00	1	10	41.4956	0.691599	3.96663	56.0334
over time	Trial 1	Subject 1	0:12:00-0:13:00	1	10	29.4827	0.491383	1.13332	58.8667
over time	Trial 1	Subject 2	0:12:00-0:13:00	1	10	27.5429	0.459053	3.36663	56.6334
over time	Trial 1	Subject 3	0:12:00-0:13:00	1	10	94.1685	1.56949	18.6331	41.3669
over time	Trial 1	Subject 1	0:13:00-0:14:00	1	10	26.1567	0.435949	0.266664	59.7333
over time	Trial 1	Subject 2	0:13:00-0:14:00	1	10	18.2676	0.304463	2.06665	57.9334
over time	Trial 1	Subject 3	0:13:00-0:14:00	1	10	170.622	2.84373	29.933	30.067
over time	Trial 1	Subject 1	0:14:00-0:15:00	1	10	11.6658	0.194431	0	60
over time	Trial 1	Subject 2	0:14:00-0:15:00	1	10	4.79554	0.0799264	0	60
over time	Trial 1	Subject 3	0:14:00-0:15:00	1	10	58.7141	0.978578	11.1999	48.8001
over time	Trial 1	Subject 1	0:15:00-0:16:00	1	10	25.7404	0.429011	1.93331	58.0667
over time	Trial 1	Subject 2	0:15:00-0:16:00	1	10	3.51018	0.0585035	0	60
over time	Trial 1	Subject 3	0:15:00-0:16:00	1	10	15.5172	0.258623	0.833325	59.1667
over time	Trial 1	Subject 1	0:16:00-0:17:00	1	10	5.89181	0.0981978	0	60
over time	Trial 1	Subject 2	0:16:00-0:17:00	1	10	9.5562	0.159272	1.26665	58.7333
over time	Trial 1	Subject 3	0:16:00-0:17:00	1	10	11.4161	0.190271	0	60
over time	Trial 1	Subject 1	0:17:00-0:18:00	1	10	4.27207	0.0712019	0	60
over time	Trial 1	Subject 2	0:17:00-0:18:00	1	10	3.6361	0.0606023	0	60
over time	Trial 1	Subject 3	0:17:00-0:18:00	1	10	19.8401	0.330671	1.29999	58.7
over time	Trial 1	Subject 1	0:18:00-0:19:00	1	10	4.53916	0.0756534	0	60
over time	Trial 1	Subject 2	0:18:00-0:19:00	1	10	3.19599	0.0532671	0	60
over time	Trial 1	Subject 3	0:18:00-0:19:00	1	10	20.4607	0.341015	0.566661	59.4333
over time	Trial 1	Subject 1	0:19:00-0:20:00	1	10	5.02722	0.0837878	0	60
over time	Trial 1	Subject 2	0:19:00-0:20:00	1	10	3.36847	0.0561417	0	60
over time	Trial 1	Subject 3	0:19:00-0:20:00	1	10	14.5475	0.24246	0	60
over time	Trial 6	Subject 1	Start-0:01:00	2	10	NA	NA	NA	NA
over time	Trial 6	Subject 2	Start-0:01:00	2	10	NA	NA	NA	NA
over time	Trial 6	Subject 3	Start-0:01:00	2	10	NA	NA	NA	NA
over time	Trial 6	Subject 1	0:01:00-0:02:00	2	10	NA	NA	NA	NA
over time	Trial 6	Subject 2	0:01:00-0:02:00	2	10	NA	NA	NA	NA
over time	Trial 6	Subject 3	0:01:00-0:02:00	2	10	NA	NA	NA	NA
over time	Trial 6	Subject 1	0:02:00-0:03:00	2	10	4.19508	0.0699187	0	59.9679
over time	Trial 6	Subject 2	0:02:00-0:03:00	2	10	11.4302	0.190506	0	59.9679
over time	Trial 6	Subject 3	0:02:00-0:03:00	2	10	3.42507	0.057085	0	59.9679
over time	Trial 6	Subject 1	0:03:00-0:04:00	2	10	4.42725	0.0737882	0	60
over time	Trial 6	Subject 2	0:03:00-0:04:00	2	10	6.25862	0.104311	0	60
over time	Trial 6	Subject 3	0:03:00-0:04:00	2	10	3.80743	0.0634577	0	60
over time	Trial 6	Subject 1	0:04:00-0:05:00	2	10	4.76231	0.0793727	0	60
over time	Trial 6	Subject 2	0:04:00-0:05:00	2	10	6.23788	0.103966	0	60
over time	Trial 6	Subject 3	0:04:00-0:05:00	2	10	4.30724	0.071788	0	60
over time	Trial 6	Subject 1	0:05:00-0:06:00	2	10	6.42407	0.107069	0	60
over time	Trial 6	Subject 2	0:05:00-0:06:00	2	10	6.77364	0.112895	0	60
over time	Trial 6	Subject 3	0:05:00-0:06:00	2	10	3.56578	0.0594302	0	60
over time	Trial 6	Subject 1	0:06:00-0:07:00	2	10	5.32146	0.0886919	0	60
over time	Trial 6	Subject 2	0:06:00-0:07:00	2	10	6.72681	0.112115	0	60
over time	Trial 6	Subject 3	0:06:00-0:07:00	2	10	6.24965	0.104162	0	60
over time	Trial 6	Subject 1	0:07:00-0:08:00	2	10	6.65047	0.110842	0	60
over time	Trial 6	Subject 2	0:07:00-0:08:00	2	10	10.2761	0.171271	0	60
over time	Trial 6	Subject 3	0:07:00-0:08:00	2	10	74.6573	1.2443	12.3665	47.6335
over time	Trial 6	Subject 1	0:08:00-0:09:00	2	10	37.09	0.618173	4.26662	55.7334
over time	Trial 6	Subject 2	0:08:00-0:09:00	2	10	15.0257	0.250431	1.23332	58.7667
over time	Trial 6	Subject 3	0:08:00-0:09:00	2	10	160.747	2.67914	37.3663	22.6337
over time	Trial 6	Subject 1	0:09:00-0:10:00	2	10	6.81305	0.113552	0	60
over time	Trial 6	Subject 2	0:09:00-0:10:00	2	10	28.2212	0.470358	1.79998	58.2
over time	Trial 6	Subject 3	0:09:00-0:10:00	2	10	183.547	3.05915	37.233	22.767
over time	Trial 6	Subject 1	0:10:00-0:11:00	2	10	6.04333	0.100723	0	60
over time	Trial 6	Subject 2	0:10:00-0:11:00	2	10	16.572	0.276203	0.433329	59.5667
over time	Trial 6	Subject 3	0:10:00-0:11:00	2	10	136.647	2.27747	30.6396	29.3604
over time	Trial 6	Subject 1	0:11:00-0:12:00	2	10	4.27723	0.0712878	0	60
over time	Trial 6	Subject 2	0:11:00-0:12:00	2	10	8.71599	0.145268	0	60
over time	Trial 6	Subject 3	0:11:00-0:12:00	2	10	116.109	1.93516	24.0265	35.9735
over time	Trial 6	Subject 1	0:12:00-0:13:00	2	10	4.65725	0.0776217	0	60
over time	Trial 6	Subject 2	0:12:00-0:13:00	2	10	8.11855	0.135311	0	60
over time	Trial 6	Subject 3	0:12:00-0:13:00	2	10	130.892	2.18156	30.4997	29.5003
over time	Trial 6	Subject 1	0:13:00-0:14:00	2	10	4.07252	0.0678759	0	60
over time	Trial 6	Subject 2	0:13:00-0:14:00	2	10	7.55577	0.125931	0	60
over time	Trial 6	Subject 3	0:13:00-0:14:00	2	10	33.7374	0.562296	2.59997	57.4
over time	Trial 6	Subject 1	0:14:00-0:15:00	2	10	4.09165	0.0681949	0	60
over time	Trial 6	Subject 2	0:14:00-0:15:00	2	10	7.31139	0.121858	0	60
over time	Trial 6	Subject 3	0:14:00-0:15:00	2	10	212.295	3.53829	45.9419	14.0581
over time	Trial 6	Subject 1	0:15:00-0:16:00	2	10	3.6407	0.060679	0	60
over time	Trial 6	Subject 2	0:15:00-0:16:00	2	10	7.69602	0.128268	0	60
over time	Trial 6	Subject 3	0:15:00-0:16:00	2	10	131.933	2.19891	28.2907	31.7093
over time	Trial 6	Subject 1	0:16:00-0:17:00	2	10	4.74602	0.0791012	0	60
over time	Trial 6	Subject 2	0:16:00-0:17:00	2	10	22.5098	0.375168	0.199998	59.8
over time	Trial 6	Subject 3	0:16:00-0:17:00	2	10	167.499	2.79168	37.3663	22.6337
over time	Trial 6	Subject 1	0:17:00-0:18:00	2	10	4.2083	0.0701391	0	60
over time	Trial 6	Subject 2	0:17:00-0:18:00	2	10	17.3002	0.288339	0.299997	59.7
over time	Trial 6	Subject 3	0:17:00-0:18:00	2	10	161.173	2.68625	35.2996	24.7004
over time	Trial 6	Subject 1	0:18:00-0:19:00	2	10	29.9965	0.499947	2.33331	57.6667
over time	Trial 6	Subject 2	0:18:00-0:19:00	2	10	28.6734	0.477896	0.399996	59.6
over time	Trial 6	Subject 3	0:18:00-0:19:00	2	10	154.565	2.5761	34.2444	25.7556
over time	Trial 6	Subject 1	0:19:00-0:20:00	2	10	17.59	0.29317	0.733326	59.2667
over time	Trial 6	Subject 2	0:19:00-0:20:00	2	10	8.40893	0.14015	0	60
over time	Trial 6	Subject 3	0:19:00-0:20:00	2	10	156.043	2.60074	34.6883	25.3117
over time	Trial 12	Subject 1	Start-0:01:00	3	10	NA	NA	NA	NA
over time	Trial 12	Subject 2	Start-0:01:00	3	10	NA	NA	NA	NA
over time	Trial 12	Subject 3	Start-0:01:00	3	10	NA	NA	NA	NA
over time	Trial 12	Subject 1	0:01:00-0:02:00	3	10	NA	NA	NA	NA
over time	Trial 12	Subject 2	0:01:00-0:02:00	3	10	NA	NA	NA	NA
over time	Trial 12	Subject 3	0:01:00-0:02:00	3	10	NA	NA	NA	NA
over time	Trial 12	Subject 1	0:02:00-0:03:00	3	10	4.96233	0.0827063	0	59.9679
over time	Trial 12	Subject 2	0:02:00-0:03:00	3	10	17.9684	0.299476	0.466662	59.5012
over time	Trial 12	Subject 3	0:02:00-0:03:00	3	10	6.85967	0.114329	0	59.9679
over time	Trial 12	Subject 1	0:03:00-0:04:00	3	10	5.27193	0.0878663	0	60
over time	Trial 12	Subject 2	0:03:00-0:04:00	3	10	7.28097	0.121351	0	60
over time	Trial 12	Subject 3	0:03:00-0:04:00	3	10	6.02633	0.10044	0	60
over time	Trial 12	Subject 1	0:04:00-0:05:00	3	10	4.40039	0.0733405	0	60
over time	Trial 12	Subject 2	0:04:00-0:05:00	3	10	6.15555	0.102593	0	60
over time	Trial 12	Subject 3	0:04:00-0:05:00	3	10	5.56331	0.0927227	0	60
over time	Trial 12	Subject 1	0:05:00-0:06:00	3	10	4.80696	0.0801168	0	60
over time	Trial 12	Subject 2	0:05:00-0:06:00	3	10	9.63269	0.160546	0	60
over time	Trial 12	Subject 3	0:05:00-0:06:00	3	10	5.65503	0.0942515	0	60
over time	Trial 12	Subject 1	0:06:00-0:07:00	3	10	4.87507	0.081252	0	60
over time	Trial 12	Subject 2	0:06:00-0:07:00	3	10	10.9743	0.182907	0	60
over time	Trial 12	Subject 3	0:06:00-0:07:00	3	10	6.26468	0.104412	0	60
over time	Trial 12	Subject 1	0:07:00-0:08:00	3	10	4.50469	0.0750789	0	60
over time	Trial 12	Subject 2	0:07:00-0:08:00	3	10	4.55357	0.0758936	0	60
over time	Trial 12	Subject 3	0:07:00-0:08:00	3	10	6.1965	0.103276	0	60
over time	Trial 12	Subject 1	0:08:00-0:09:00	3	10	5.60608	0.0934357	0	60
over time	Trial 12	Subject 2	0:08:00-0:09:00	3	10	5.97251	0.0995428	0	60
over time	Trial 12	Subject 3	0:08:00-0:09:00	3	10	5.55128	0.0925223	0	60
over time	Trial 12	Subject 1	0:09:00-0:10:00	3	10	6.33253	0.105543	0	60
over time	Trial 12	Subject 2	0:09:00-0:10:00	3	10	9.36058	0.156011	0	60
over time	Trial 12	Subject 3	0:09:00-0:10:00	3	10	5.3465	0.0891092	0	60
over time	Trial 12	Subject 1	0:10:00-0:11:00	3	10	12.4543	0.207574	1.67325	58.3267
over time	Trial 12	Subject 2	0:10:00-0:11:00	3	10	5.69159	0.0948609	0	60
over time	Trial 12	Subject 3	0:10:00-0:11:00	3	10	5.67758	0.0946273	0	60
over time	Trial 12	Subject 1	0:11:00-0:12:00	3	10	6.55521	0.109255	0.593394	59.4066
over time	Trial 12	Subject 2	0:11:00-0:12:00	3	10	6.76975	0.11283	0	60
over time	Trial 12	Subject 3	0:11:00-0:12:00	3	10	31.1695	0.519497	5.53328	54.4667
over time	Trial 12	Subject 1	0:12:00-0:13:00	3	10	35.8222	0.597043	6.6666	53.3334
over time	Trial 12	Subject 2	0:12:00-0:13:00	3	10	11.0954	0.184925	0	60
over time	Trial 12	Subject 3	0:12:00-0:13:00	3	10	4.88717	0.0814536	0	60
over time	Trial 12	Subject 1	0:13:00-0:14:00	3	10	5.75461	0.0959112	0	60
over time	Trial 12	Subject 2	0:13:00-0:14:00	3	10	8.07443	0.134575	0	60
over time	Trial 12	Subject 3	0:13:00-0:14:00	3	10	16.1644	0.269409	1.96665	58.0334
over time	Trial 12	Subject 1	0:14:00-0:15:00	3	10	48.6864	0.811448	11.3422	48.6578
over time	Trial 12	Subject 2	0:14:00-0:15:00	3	10	12.4006	0.206678	0	60
over time	Trial 12	Subject 3	0:14:00-0:15:00	3	10	10.4726	0.174546	1.19999	58.8
over time	Trial 12	Subject 1	0:15:00-0:16:00	3	10	9.50755	0.158461	1.02432	58.9757
over time	Trial 12	Subject 2	0:15:00-0:16:00	3	10	8.28503	0.138085	0	60
over time	Trial 12	Subject 3	0:15:00-0:16:00	3	10	5.67101	0.0945178	0	60
over time	Trial 12	Subject 1	0:16:00-0:17:00	3	10	5.41164	0.0901949	0	60
over time	Trial 12	Subject 2	0:16:00-0:17:00	3	10	9.87879	0.164648	0	60
over time	Trial 12	Subject 3	0:16:00-0:17:00	3	10	4.88844	0.0814749	0	60
over time	Trial 12	Subject 1	0:17:00-0:18:00	3	10	4.82056	0.0803435	0	60
over time	Trial 12	Subject 2	0:17:00-0:18:00	3	10	12.1665	0.202778	0	60
over time	Trial 12	Subject 3	0:17:00-0:18:00	3	10	4.82845	0.080475	0	60
over time	Trial 12	Subject 1	0:18:00-0:19:00	3	10	11.7707	0.196181	0.699993	59.3
over time	Trial 12	Subject 2	0:18:00-0:19:00	3	10	7.18104	0.119685	0	60
over time	Trial 12	Subject 3	0:18:00-0:19:00	3	10	4.93509	0.0822523	0	60
over time	Trial 12	Subject 1	0:19:00-0:20:00	3	10	22.2578	0.370967	1.36665	58.6333
over time	Trial 12	Subject 2	0:19:00-0:20:00	3	10	6.98098	0.116351	0	60
over time	Trial 12	Subject 3	0:19:00-0:20:00	3	10	7.2957	0.121596	0	60
over time	Trial 2	Subject 1	Start-0:01:00	1	100	NA	NA	NA	NA
over time	Trial 2	Subject 2	Start-0:01:00	1	100	NA	NA	NA	NA
over time	Trial 2	Subject 3	Start-0:01:00	1	100	NA	NA	NA	NA
over time	Trial 2	Subject 1	0:01:00-0:02:00	1	100	NA	NA	NA	NA
over time	Trial 2	Subject 2	0:01:00-0:02:00	1	100	NA	NA	NA	NA
over time	Trial 2	Subject 3	0:01:00-0:02:00	1	100	NA	NA	NA	NA
over time	Trial 2	Subject 1	0:02:00-0:03:00	1	100	7.06207	0.117702	0	59.9679
over time	Trial 2	Subject 2	0:02:00-0:03:00	1	100	10.0117	0.166863	0	59.9679
over time	Trial 2	Subject 3	0:02:00-0:03:00	1	100	10.5938	0.176566	0.566661	59.4012
over time	Trial 2	Subject 1	0:03:00-0:04:00	1	100	8.7644	0.146075	0	60
over time	Trial 2	Subject 2	0:03:00-0:04:00	1	100	15.626	0.260437	0.399996	59.6
over time	Trial 2	Subject 3	0:03:00-0:04:00	1	100	15.8195	0.263661	1.86665	58.1334
over time	Trial 2	Subject 1	0:04:00-0:05:00	1	100	7.84261	0.130712	0	60
over time	Trial 2	Subject 2	0:04:00-0:05:00	1	100	20.6834	0.344727	1.83332	58.1667
over time	Trial 2	Subject 3	0:04:00-0:05:00	1	100	19.6989	0.328319	1.49998	58.5
over time	Trial 2	Subject 1	0:05:00-0:06:00	1	100	6.68815	0.11147	0.433329	59.5667
over time	Trial 2	Subject 2	0:05:00-0:06:00	1	100	18.9479	0.315801	0.833325	59.1667
over time	Trial 2	Subject 3	0:05:00-0:06:00	1	100	16.6597	0.277665	1.83332	58.1667
over time	Trial 2	Subject 1	0:06:00-0:07:00	1	100	5.1401	0.0856691	0	60
over time	Trial 2	Subject 2	0:06:00-0:07:00	1	100	73.3557	1.22261	10.5666	49.4334
over time	Trial 2	Subject 3	0:06:00-0:07:00	1	100	30.2445	0.50408	3.89996	56.1
over time	Trial 2	Subject 1	0:07:00-0:08:00	1	100	11.9651	0.19942	1.33332	58.6667
over time	Trial 2	Subject 2	0:07:00-0:08:00	1	100	11.3203	0.188674	0	60
over time	Trial 2	Subject 3	0:07:00-0:08:00	1	100	31.439	0.523989	1.73332	58.2667
over time	Trial 2	Subject 1	0:08:00-0:09:00	1	100	27.4606	0.457682	2.67204	57.328
over time	Trial 2	Subject 2	0:08:00-0:09:00	1	100	7.38492	0.123083	0	60
over time	Trial 2	Subject 3	0:08:00-0:09:00	1	100	28.6679	0.477804	0.166665	59.8333
over time	Trial 2	Subject 1	0:09:00-0:10:00	1	100	53.8514	0.897532	8.83324	51.1388
over time	Trial 2	Subject 2	0:09:00-0:10:00	1	100	56.8555	0.9476	10.0666	49.9334
over time	Trial 2	Subject 3	0:09:00-0:10:00	1	100	21.524	0.358737	0.466662	59.5333
over time	Trial 2	Subject 1	0:10:00-0:11:00	1	100	14.9686	0.24948	1.19999	58.8
over time	Trial 2	Subject 2	0:10:00-0:11:00	1	100	40.0834	0.668064	5.66661	54.3334
over time	Trial 2	Subject 3	0:10:00-0:11:00	1	100	2.15286	0.0358813	0	60
over time	Trial 2	Subject 1	0:11:00-0:12:00	1	100	100.225	1.67044	20.2998	39.7002
over time	Trial 2	Subject 2	0:11:00-0:12:00	1	100	79.6978	1.32831	13.3332	46.6668
over time	Trial 2	Subject 3	0:11:00-0:12:00	1	100	10.6335	0.177227	0	60
over time	Trial 2	Subject 1	0:12:00-0:13:00	1	100	17.1428	0.285716	1.09999	58.9
over time	Trial 2	Subject 2	0:12:00-0:13:00	1	100	6.93281	0.115548	0	60
over time	Trial 2	Subject 3	0:12:00-0:13:00	1	100	8.59508	0.143253	0	60
over time	Trial 2	Subject 1	0:13:00-0:14:00	1	100	4.67509	0.077919	0	60
over time	Trial 2	Subject 2	0:13:00-0:14:00	1	100	7.26615	0.121104	0	60
over time	Trial 2	Subject 3	0:13:00-0:14:00	1	100	27.1086	0.451815	0.33333	59.6667
over time	Trial 2	Subject 1	0:14:00-0:15:00	1	100	5.53574	0.0922633	0	60
over time	Trial 2	Subject 2	0:14:00-0:15:00	1	100	6.40244	0.106708	0	60
over time	Trial 2	Subject 3	0:14:00-0:15:00	1	100	16.6855	0.278094	0.566661	59.4333
over time	Trial 2	Subject 1	0:15:00-0:16:00	1	100	5.07442	0.0845745	0	60
over time	Trial 2	Subject 2	0:15:00-0:16:00	1	100	16.9427	0.282381	0	60
over time	Trial 2	Subject 3	0:15:00-0:16:00	1	100	4.00985	0.0668314	0	60
over time	Trial 2	Subject 1	0:16:00-0:17:00	1	100	4.67077	0.077847	0	60
over time	Trial 2	Subject 2	0:16:00-0:17:00	1	100	23.5273	0.392125	0.166665	59.8333
over time	Trial 2	Subject 3	0:16:00-0:17:00	1	100	3.59937	0.0599901	0	60
over time	Trial 2	Subject 1	0:17:00-0:18:00	1	100	5.05712	0.0842861	0	60
over time	Trial 2	Subject 2	0:17:00-0:18:00	1	100	18.867	0.314452	0	60
over time	Trial 2	Subject 3	0:17:00-0:18:00	1	100	3.28062	0.0546775	0	60
over time	Trial 2	Subject 1	0:18:00-0:19:00	1	100	4.34843	0.0724745	0	60
over time	Trial 2	Subject 2	0:18:00-0:19:00	1	100	18.7719	0.312868	0.066666	59.9333
over time	Trial 2	Subject 3	0:18:00-0:19:00	1	100	3.63184	0.0605313	0	60
over time	Trial 2	Subject 1	0:19:00-0:20:00	1	100	4.7962	0.0799375	0	60
over time	Trial 2	Subject 2	0:19:00-0:20:00	1	100	12.6761	0.211271	0.233331	59.7667
over time	Trial 2	Subject 3	0:19:00-0:20:00	1	100	3.26897	0.0544834	0	60
over time	Trial 7	Subject 1	Start-0:01:00	2	100	NA	NA	NA	NA
over time	Trial 7	Subject 2	Start-0:01:00	2	100	NA	NA	NA	NA
over time	Trial 7	Subject 3	Start-0:01:00	2	100	NA	NA	NA	NA
over time	Trial 7	Subject 1	0:01:00-0:02:00	2	100	NA	NA	NA	NA
over time	Trial 7	Subject 2	0:01:00-0:02:00	2	100	NA	NA	NA	NA
over time	Trial 7	Subject 3	0:01:00-0:02:00	2	100	NA	NA	NA	NA
over time	Trial 7	Subject 1	0:02:00-0:03:00	2	100	0.771095	0.0128517	0	59.9679
over time	Trial 7	Subject 2	0:02:00-0:03:00	2	100	38.5788	0.642986	2.73511	57.2328
over time	Trial 7	Subject 3	0:02:00-0:03:00	2	100	4.40661	0.0734442	0	59.9679
over time	Trial 7	Subject 1	0:03:00-0:04:00	2	100	9.35887	0.155983	0.599994	59.4
over time	Trial 7	Subject 2	0:03:00-0:04:00	2	100	51.7512	0.862529	5.46481	54.5352
over time	Trial 7	Subject 3	0:03:00-0:04:00	2	100	11.8107	0.196846	1.16666	58.8333
over time	Trial 7	Subject 1	0:04:00-0:05:00	2	100	1.07025	0.0178376	0	60
over time	Trial 7	Subject 2	0:04:00-0:05:00	2	100	38.6507	0.644185	1.93331	58.0667
over time	Trial 7	Subject 3	0:04:00-0:05:00	2	100	0.126018	0.00210032	0	60
over time	Trial 7	Subject 1	0:05:00-0:06:00	2	100	0.416551	0.00694258	0	60
over time	Trial 7	Subject 2	0:05:00-0:06:00	2	100	28.8225	0.480379	0.933324	59.0667
over time	Trial 7	Subject 3	0:05:00-0:06:00	2	100	0.784105	0.0130685	0	60
over time	Trial 7	Subject 1	0:06:00-0:07:00	2	100	48.438	0.807309	5.10415	54.8959
over time	Trial 7	Subject 2	0:06:00-0:07:00	2	100	18.3453	0.305758	0	60
over time	Trial 7	Subject 3	0:06:00-0:07:00	2	100	57.216	0.953609	10.5332	49.4668
over time	Trial 7	Subject 1	0:07:00-0:08:00	2	100	36.3611	0.606024	5.19575	54.8043
over time	Trial 7	Subject 2	0:07:00-0:08:00	2	100	19.5138	0.325233	0.933324	59.0667
over time	Trial 7	Subject 3	0:07:00-0:08:00	2	100	36.6759	0.611271	1.86665	58.1334
over time	Trial 7	Subject 1	0:08:00-0:09:00	2	100	12.6669	0.211116	0	60
over time	Trial 7	Subject 2	0:08:00-0:09:00	2	100	30.4223	0.507043	1.19999	58.8
over time	Trial 7	Subject 3	0:08:00-0:09:00	2	100	52.0824	0.868048	7.87199	52.128
over time	Trial 7	Subject 1	0:09:00-0:10:00	2	100	18.1729	0.302885	0.133332	59.8667
over time	Trial 7	Subject 2	0:09:00-0:10:00	2	100	26.4109	0.440186	0.99999	59
over time	Trial 7	Subject 3	0:09:00-0:10:00	2	100	59.3899	0.989841	10.3612	49.6388
over time	Trial 7	Subject 1	0:10:00-0:11:00	2	100	13.1944	0.219909	0	60
over time	Trial 7	Subject 2	0:10:00-0:11:00	2	100	32.4548	0.540919	2.23331	57.7667
over time	Trial 7	Subject 3	0:10:00-0:11:00	2	100	41.7249	0.695422	3.36663	56.6334
over time	Trial 7	Subject 1	0:11:00-0:12:00	2	100	15.5581	0.259304	0	60
over time	Trial 7	Subject 2	0:11:00-0:12:00	2	100	23.9744	0.399578	1.13332	58.8667
over time	Trial 7	Subject 3	0:11:00-0:12:00	2	100	26.7876	0.446464	1.69998	58.3
over time	Trial 7	Subject 1	0:12:00-0:13:00	2	100	12.9153	0.215257	0	60
over time	Trial 7	Subject 2	0:12:00-0:13:00	2	100	22.1709	0.369518	0.166665	59.8333
over time	Trial 7	Subject 3	0:12:00-0:13:00	2	100	17.7253	0.295425	0.599994	59.4
over time	Trial 7	Subject 1	0:13:00-0:14:00	2	100	17.0544	0.284244	0	60
over time	Trial 7	Subject 2	0:13:00-0:14:00	2	100	23.0615	0.384362	0.266664	59.7333
over time	Trial 7	Subject 3	0:13:00-0:14:00	2	100	8.49335	0.141557	0	60
over time	Trial 7	Subject 1	0:14:00-0:15:00	2	100	15.7463	0.262442	0	60
over time	Trial 7	Subject 2	0:14:00-0:15:00	2	100	20.7169	0.345285	0.933324	59.0667
over time	Trial 7	Subject 3	0:14:00-0:15:00	2	100	7.876	0.131268	0	60
over time	Trial 7	Subject 1	0:15:00-0:16:00	2	100	16.9196	0.281996	0.099999	59.9
over time	Trial 7	Subject 2	0:15:00-0:16:00	2	100	22.9836	0.383064	0.466662	59.5333
over time	Trial 7	Subject 3	0:15:00-0:16:00	2	100	10.3352	0.172254	0	60
over time	Trial 7	Subject 1	0:16:00-0:17:00	2	100	20.6555	0.344261	1.89998	58.1
over time	Trial 7	Subject 2	0:16:00-0:17:00	2	100	34.7927	0.579883	1.26665	58.7333
over time	Trial 7	Subject 3	0:16:00-0:17:00	2	100	13.2154	0.22026	0.66666	59.3333
over time	Trial 7	Subject 1	0:17:00-0:18:00	2	100	15.1786	0.25298	0.233331	59.7667
over time	Trial 7	Subject 2	0:17:00-0:18:00	2	100	36.6677	0.611135	2.13331	57.8667
over time	Trial 7	Subject 3	0:17:00-0:18:00	2	100	9.92095	0.165351	0.033333	59.9667
over time	Trial 7	Subject 1	0:18:00-0:19:00	2	100	8.46169	0.14103	0.266664	59.7333
over time	Trial 7	Subject 2	0:18:00-0:19:00	2	100	32.5299	0.542171	2.76664	57.2334
over time	Trial 7	Subject 3	0:18:00-0:19:00	2	100	8.20015	0.13667	0	60
over time	Trial 7	Subject 1	0:19:00-0:20:00	2	100	6.11671	0.101946	0	60
over time	Trial 7	Subject 2	0:19:00-0:20:00	2	100	31.828	0.530473	1.36665	58.6333
over time	Trial 7	Subject 3	0:19:00-0:20:00	2	100	8.60557	0.143428	0	60
over time	Trial 9	Subject 1	Start-0:01:00	3	100	NA	NA	NA	NA
over time	Trial 9	Subject 2	Start-0:01:00	3	100	NA	NA	NA	NA
over time	Trial 9	Subject 3	Start-0:01:00	3	100	NA	NA	NA	NA
over time	Trial 9	Subject 1	0:01:00-0:02:00	3	100	NA	NA	NA	NA
over time	Trial 9	Subject 2	0:01:00-0:02:00	3	100	NA	NA	NA	NA
over time	Trial 9	Subject 3	0:01:00-0:02:00	3	100	NA	NA	NA	NA
over time	Trial 9	Subject 1	0:02:00-0:03:00	3	100	135.84	2.26403	23.7664	36.2014
over time	Trial 9	Subject 2	0:02:00-0:03:00	3	100	25.7592	0.429324	3.6333	56.3346
over time	Trial 9	Subject 3	0:02:00-0:03:00	3	100	71.2507	1.18752	12.6683	47.2995
over time	Trial 9	Subject 1	0:03:00-0:04:00	3	100	125.822	2.09706	21.5355	38.4645
over time	Trial 9	Subject 2	0:03:00-0:04:00	3	100	16.514	0.275237	1.43332	58.5667
over time	Trial 9	Subject 3	0:03:00-0:04:00	3	100	110.286	1.83813	16.4338	43.5662
over time	Trial 9	Subject 1	0:04:00-0:05:00	3	100	112.683	1.87807	20.3004	39.6996
over time	Trial 9	Subject 2	0:04:00-0:05:00	3	100	24.4505	0.407512	3.6333	56.3667
over time	Trial 9	Subject 3	0:04:00-0:05:00	3	100	42.0566	0.70095	3.5309	56.4691
over time	Trial 9	Subject 1	0:05:00-0:06:00	3	100	86.8605	1.44769	17.4671	42.5329
over time	Trial 9	Subject 2	0:05:00-0:06:00	3	100	21.9138	0.365234	3.19997	56.8
over time	Trial 9	Subject 3	0:05:00-0:06:00	3	100	82.6694	1.37784	11.5666	48.4334
over time	Trial 9	Subject 1	0:06:00-0:07:00	3	100	107.839	1.79734	20.2962	39.7038
over time	Trial 9	Subject 2	0:06:00-0:07:00	3	100	14.5914	0.243192	1.56665	58.4333
over time	Trial 9	Subject 3	0:06:00-0:07:00	3	100	109.263	1.82106	17.4998	42.5002
over time	Trial 9	Subject 1	0:07:00-0:08:00	3	100	112.267	1.87113	19.8713	40.1287
over time	Trial 9	Subject 2	0:07:00-0:08:00	3	100	78.9078	1.31514	18.1332	41.8668
over time	Trial 9	Subject 3	0:07:00-0:08:00	3	100	134.143	2.23574	20.0379	39.9621
over time	Trial 9	Subject 1	0:08:00-0:09:00	3	100	127.856	2.13095	26.7949	33.2051
over time	Trial 9	Subject 2	0:08:00-0:09:00	3	100	109.263	1.82107	30.2384	29.7616
over time	Trial 9	Subject 3	0:08:00-0:09:00	3	100	120.233	2.0039	18.4004	41.5996
over time	Trial 9	Subject 1	0:09:00-0:10:00	3	100	78.2633	1.3044	10.7999	49.2001
over time	Trial 9	Subject 2	0:09:00-0:10:00	3	100	44.2213	0.737029	8.79451	51.2055
over time	Trial 9	Subject 3	0:09:00-0:10:00	3	100	53.7637	0.896071	6.49453	53.5055
over time	Trial 9	Subject 1	0:10:00-0:11:00	3	100	87.4111	1.45687	16.5665	43.4335
over time	Trial 9	Subject 2	0:10:00-0:11:00	3	100	131.896	2.1983	39.5663	20.4337
over time	Trial 9	Subject 3	0:10:00-0:11:00	3	100	61.5878	1.02647	7.0666	52.9334
over time	Trial 9	Subject 1	0:11:00-0:12:00	3	100	91.4301	1.52385	16.8737	43.1263
over time	Trial 9	Subject 2	0:11:00-0:12:00	3	100	74.6182	1.24365	15.1998	44.8002
over time	Trial 9	Subject 3	0:11:00-0:12:00	3	100	195.357	3.25598	30.7664	29.2336
over time	Trial 9	Subject 1	0:12:00-0:13:00	3	100	92.6407	1.54403	18.026	41.974
over time	Trial 9	Subject 2	0:12:00-0:13:00	3	100	96.4952	1.60827	26.3997	33.6003
over time	Trial 9	Subject 3	0:12:00-0:13:00	3	100	95.8397	1.59734	15.8332	44.1668
over time	Trial 9	Subject 1	0:13:00-0:14:00	3	100	111.78	1.86301	22.0082	37.9918
over time	Trial 9	Subject 2	0:13:00-0:14:00	3	100	148.893	2.48157	41.7329	18.2671
over time	Trial 9	Subject 3	0:13:00-0:14:00	3	100	46.0238	0.767072	5.33328	54.6667
over time	Trial 9	Subject 1	0:14:00-0:15:00	3	100	105.503	1.7584	21.3581	38.6419
over time	Trial 9	Subject 2	0:14:00-0:15:00	3	100	107.456	1.79095	25.6421	34.3579
over time	Trial 9	Subject 3	0:14:00-0:15:00	3	100	126.95	2.11585	21.7331	38.2669
over time	Trial 9	Subject 1	0:15:00-0:16:00	3	100	90.955	1.51593	17.2665	42.7335
over time	Trial 9	Subject 2	0:15:00-0:16:00	3	100	142.688	2.37816	39.7669	20.2331
over time	Trial 9	Subject 3	0:15:00-0:16:00	3	100	6.89747	0.114959	0	60
over time	Trial 9	Subject 1	0:16:00-0:17:00	3	100	105.712	1.76188	19.8433	40.1567
over time	Trial 9	Subject 2	0:16:00-0:17:00	3	100	137.87	2.29786	40.4335	19.5665
over time	Trial 9	Subject 3	0:16:00-0:17:00	3	100	22.59	0.376503	2.66664	57.3334
over time	Trial 9	Subject 1	0:17:00-0:18:00	3	100	108.377	1.8063	25.4003	34.5997
over time	Trial 9	Subject 2	0:17:00-0:18:00	3	100	132.341	2.2057	31.9669	28.0331
over time	Trial 9	Subject 3	0:17:00-0:18:00	3	100	71.5341	1.19225	10.7666	49.2334
over time	Trial 9	Subject 1	0:18:00-0:19:00	3	100	115.293	1.92156	22.167	37.833
over time	Trial 9	Subject 2	0:18:00-0:19:00	3	100	99.3532	1.6559	25.7556	34.2444
over time	Trial 9	Subject 3	0:18:00-0:19:00	3	100	60.6543	1.01092	7.73326	52.2667
over time	Trial 9	Subject 1	0:19:00-0:20:00	3	100	110.184	1.83642	19.6884	40.3116
over time	Trial 9	Subject 2	0:19:00-0:20:00	3	100	109.971	1.83287	27.2117	32.7883
over time	Trial 9	Subject 3	0:19:00-0:20:00	3	100	61.0306	1.01719	6.39994	53.6001

## Sheet: LPO
block	nominal concentration [µg/L]	fish ID	mean CHP equiv.
1	control	1	14.5753
1	control	2	12.5081
1	control	3	20.0455
1	control	4	11.6095
1	control	5	42.6648
1	control	6	40.8815
1	control	7	32.0636
2	control	2	12.1711
2	control	3	10.1789
2	control	4	43.3322
2	control	5	40.5994
2	control	6	41.0657
2	control	7	39.7914
2	control	8	17.5037
3	control	2	46.5396
3	control	3	39.9487
3	control	4	45.0119
3	control	5	18.4967
3	control	6	34.5507
3	control	7	14.5753
3	control	8	13.207
3	control	9	46.6298
3	control	10	24.51
1	1	2	20.9815
1	1	3	14.5056
1	1	5	44.0899
1	1	6	14.1363
1	1	7	20.8581
1	1	9	20.0266
2	1	1	24.0175
2	1	2	42.3951
2	1	3	42.6591
2	1	4	37.0284
2	1	5	27.4106
2	1	6	29.2177
2	1	7	39.22
3	1	1	6.2836
3	1	2	43.6281
3	1	3	24.8833
3	1	4	14.3094
3	1	5	42.2693
3	1	6	42.5933
3	1	7	11.1515
3	1	8	42.8211
3	1	9	37.6301
3	1	10	44.573
1	10	1	11.1515
1	10	2	13.207
1	10	3	40.9482
1	10	4	20.1406
1	10	5	43.8106
1	10	6	38.1221
1	10	7	36.9443
1	10	8	34.2905
1	10	9	32.0275
1	10	10	16.658
2	10	1	11.5683
2	10	2	13.388
2	10	3	41.9431
2	10	4	21.4797
2	10	5	42.5876
2	10	6	15.5929
3	10	1	14.3875
3	10	2	44.8035
3	10	3	43.4854
3	10	4	21.2584
3	10	5	43.6368
3	10	6	21.9195
3	10	7	6.68666
3	10	8	17.0989
3	10	9	14.2003
3	10	10	43.2957
1	100	1	6.68666
1	100	2	23.408
1	100	3	43.2371
1	100	4	43.6186
1	100	5	45.1474
1	100	6	16.8068
1	100	7	20.8581
1	100	8	6.2836
2	100	1	20.0266
2	100	2	41.6168
2	100	3	41.004
2	100	4	17.7473
2	100	5	43.7952
2	100	6	13.5225
2	100	7	34.2286
2	100	8	12.1985
3	100	1	6.19825
3	100	2	44.4276
3	100	3	47.1298
3	100	4	45.9968
3	100	5	43.9852
3	100	6	16.0758
3	100	7	50.7353
3	100	8	46.8784
1	300	2	19.8736
1	300	3	34.924
1	300	4	26.571
1	300	5	32.0366
1	300	6	8.2022
1	300	7	36.9443
1	300	8	14.3875
1	300	9	13.1909
1	300	10	44.9013
2	300	1	34.2905
2	300	2	44.5709
2	300	3	41.484
2	300	4	25.8297
2	300	5	40.8325
2	300	6	23.7564
2	300	7	37.4618
2	300	8	12.5081
2	300	9	44.9587
2	300	10	42.4315
3	300	1	17.5037
3	300	2	26.4638
3	300	3	17.7878
3	300	4	14.7657
3	300	5	41.7952
3	300	6	39.3914
3	300	7	24.0175
3	300	8	17.4979
3	300	9	16.6985
3	300	10	24.5921
1	1000	1	50.7353
1	1000	2	22.1845
1	1000	3	17.1739
1	1000	4	8.73431
1	1000	5	17.8707
1	1000	6	34.0188
1	1000	7	39.7914
1	1000	8	6.19825
1	1000	9	11.8826
1	1000	10	34.9733
2	1000	2	44.3032
2	1000	3	20.1343
2	1000	4	14.1839
2	1000	5	43.2865
2	1000	6	29.3401
2	1000	7	34.2286
2	1000	8	20.9815
2	1000	9	16.1278
2	1000	10	15.9724
3	1000	2	22.1102
3	1000	3	33.5872
3	1000	4	12.3407
3	1000	5	42.0387
3	1000	6	32.0636
3	1000	7	11.5683
3	1000	8	46.765
3	1000	10	39.3605

## Sheet: SOD
block	nominal concentration [µg/L]	fish ID	mean SOD [U/mL]
1	control	1	67.1368
1	control	2	89.8563
1	control	3	66.8362
1	control	4	120.63
1	control	5	123.996
1	control	6	66.2352
1	control	7	97.4294
2	control	1	100.675
2	control	2	76.8917
2	control	3	102.522
2	control	4	70.8158
2	control	5	57.8957
2	control	6	90.2308
2	control	7	119.004
2	control	8	76.0568
3	control	1	185.979
3	control	2	67.2092
3	control	3	64.4682
3	control	4	91.8416
3	control	5	69
3	control	6	41.5078
3	control	7	42.4781
3	control	8	113.796
3	control	9	92.2875
3	control	10	47.4914
1	1	1	106.145
1	1	2	75.9721
1	1	3	73.027
1	1	4	86.7308
1	1	5	122.253
1	1	6	105.904
1	1	7	75.7918
2	1	1	125.318
2	1	2	132.203
2	1	3	165.027
2	1	4	101.754
2	1	5	132.622
2	1	6	93.4433
2	1	7	68.1619
3	1	1	112.788
3	1	2	114.884
3	1	3	71.0832
3	1	4	49.5572
3	1	5	66.4417
3	1	6	59.1324
3	1	7	54.607
3	1	8	75.2531
3	1	9	108.567
3	1	10	58.5422
1	10	1	51.149
1	10	2	77.4747
1	10	3	108.789
1	10	4	101.697
1	10	5	97.5497
1	10	6	107.647
1	10	7	95.6263
1	10	8	100.735
1	10	9	74.0283
1	10	10	84.2945
2	10	1	155.11
2	10	2	64.5304
2	10	3	91.2783
2	10	4	134.997
2	10	5	125.429
2	10	6	96.4464
3	10	1	89.9514
3	10	2	44.5503
3	10	3	46.0122
3	10	4	35.6329
3	10	5	50.025
3	10	6	82.4766
3	10	7	105.225
3	10	8	77.625
3	10	9	90.4008
3	10	10	65.4422
1	100	1	98.6315
1	100	2	119.909
1	100	3	126.821
1	100	4	80.1193
1	100	5	85.4686
1	100	7	122.636
1	100	8	100.148
2	100	1	132.553
2	100	2	74.0982
2	100	3	63.4084
2	100	4	103.792
2	100	5	54.3083
2	100	6	73.4952
2	100	7	29.0911
2	100	8	45.5371
3	100	1	62.1
3	100	2	57.3563
3	100	3	102.422
3	100	4	44.9039
3	100	5	94.0125
3	100	6	102.745
3	100	7	100.104
3	100	8	65.6578
1	300	1	116.963
1	300	2	96.1071
1	300	3	119.728
1	300	4	85.4686
1	300	6	67.1842
1	300	7	78.7773
1	300	8	55.8006
1	300	9	82.1296
1	300	10	72.4919
2	300	1	113.477
2	300	2	63.9566
2	300	3	42.1382
2	300	4	57.1589
2	300	5	55.6239
2	300	6	54.9296
2	300	7	106.168
2	300	8	58.84
2	300	9	70.725
2	300	10	97.193
3	300	1	76.8703
3	300	2	47.0062
3	300	3	119.295
3	300	4	120.373
3	300	5	68.0297
3	300	6	47.1141
3	300	7	148.833
3	300	8	150.834
3	300	9	88.4903
3	300	10	74.5446
1	1000	1	166.91
1	1000	2	167.632
1	1000	3	129.105
1	1000	4	117.144
1	1000	5	91.6974
1	1000	6	108.808
1	1000	7	71.165
1	1000	8	119.772
1	1000	9	40.8226
1	1000	10	61.5079
2	1000	1	44.7696
2	1000	2	56.3914
2	1000	3	44.3676
2	1000	4	59.6075
2	1000	5	44.2579
2	1000	6	40.6033
2	1000	7	46.8893
2	1000	8	61.91
2	1000	9	82.8539
2	1000	10	96.0609
3	1000	1	80.482
3	1000	2	49.3781
3	1000	3	119.672
3	1000	4	96.9773
3	1000	5	108.328
3	1000	6	149.245
3	1000	7	108.387
3	1000	8	102.558
3	1000	9	70.5682
3	1000	10	58.9748

## Sheet: Cortisol
plate/date	sample	nominal concentration [µg/L]	block	fish ID	dilution	below limit of quantification	included in video tracking	cortisol concentration well 1	cortisol concentration well 2	mean cortisol concentration	cortisol level [ng/mL]		legend
1/18.11.2019	Sample 1	control	1	1	55	0	1	1.625	1.597	1.611	88.605		Below limit of quantification	0 = no value	1 = one value	2 = both values
1/18.11.2019	Sample 19	control	1	2	55	2	1	0	0	0	0		Included in video tracking	0 = no	1 = yes
1/18.11.2019	Sample 37	control	1	3	55	1	1	0	0.193	0.0965	5.3075
2/20.11.2019	Sample 16	control	1	4	55	1	0	0	0.017	0.0085	0.4675
2/20.11.2019	Sample 34	control	1	5	55	0	0	0.064	0.012	0.038	2.09
3/21.11.2019	Sample 13	control	1	6	55	0	0	0.204	0.253	0.2285	12.5675
3/21.11.2019	Sample 31	control	1	7	55	0	0	0.205	0.35	0.2775	15.2625
1/18.11.2019	Sample 7	control	2	1	55	2	1	0	0	0	0
1/18.11.2019	Sample 25	control	2	2	55	0	1	0.799	1.609	1.204	66.22
2/20.11.2019	Sample 4	control	2	3	55	0	1	0.013	0.006	0.0095	0.5225
2/20.11.2019	Sample 22	control	2	4	55	0	0	0.064	0.099	0.0815	4.4825
3/21.11.2019	Sample 1	control	2	5	55	2	0	0	0	0	0
3/21.11.2019	Sample 19	control	2	6	55	0	0	0.087	0.099	0.093	5.115
3/21.11.2019	Sample 37	control	2	7	55	0	0	0.27	0.265	0.2675	14.7125
6/22.11.2019	Sample 14	control	2	8	55	0	0	0.038	0.116	0.077	4.235
1/18.11.2019	Sample 13	control	3	1	55	2	1	0	0	0	0
1/18.11.2019	Sample 31	control	3	2	55	2	1	0	0	0	0
2/20.11.2019	Sample 10	control	3	3	55	0	1	0.051	0.011	0.031	1.705
2/20.11.2019	Sample 28	control	3	4	55	0	0	0.051	0.04	0.0455	2.5025
3/21.11.2019	Sample 7	control	3	5	55	0	0	0.206	0.139	0.1725	9.4875
3/21.11.2019	Sample 25	control	3	6	55	1	0	0	0.002	0.001	0.055
6/22.11.2019	Sample 2	control	3	7	55	0	0	0.333	0.334	0.3335	18.3425
6/22.11.2019	Sample 20	control	3	8	55	0	0	0.137	0.328	0.2325	12.7875
6/22.11.2019	Sample 8	control	3	9	55	0	0	0.306	0.5	0.403	22.165
6/22.11.2019	Sample 15	control	3	10	55	1	0	0	0.057	0.0285	1.5675
1/18.11.2019	Sample 20	1	1	2	55	1	1	0	0.193	0.0965	5.3075
1/18.11.2019	Sample 38	1	1	3	55	2	1	0	0	0	0
2/20.11.2019	Sample 17	1	1	4	55	0	0	0.026	0.012	0.019	1.045
2/20.11.2019	Sample 35	1	1	5	55	0	0	0.181	0.128	0.1545	8.4975
3/21.11.2019	Sample 14	1	1	6	55	0	0	0.199	0.287	0.243	13.365
3/21.11.2019	Sample 32	1	1	7	55	1	0	0	0.01	0.005	0.275
1/18.11.2019	Sample 8	1	2	1	55	0	1	0.917	0.347	0.632	34.76
1/18.11.2019	Sample 26	1	2	2	55	0	1	0.739	1.095	0.917	50.435
2/20.11.2019	Sample 5	1	2	3	55	0	1	0.022	0.001	0.0115	0.6325
2/20.11.2019	Sample 23	1	2	4	55	0	0	0.092	0.029	0.0605	3.3275
3/21.11.2019	Sample 2	1	2	5	55	0	0	0.199	0.127	0.163	8.965
3/21.11.2019	Sample 20	1	2	6	55	0	0	0.2	0.143	0.1715	9.4325
3/21.11.2019	Sample 38	1	2	7	55	0	0	0.331	0.332	0.3315	18.2325
1/18.11.2019	Sample 14	1	3	1	55	2	1	0	0	0	0
1/18.11.2019	Sample 32	1	3	2	55	0	1	1.534	1.867	1.7005	93.5275
2/20.11.2019	Sample 11	1	3	3	55	0	1	0.057	0.036	0.0465	2.5575
2/20.11.2019	Sample 29	1	3	4	55	0	0	0.1	0.098	0.099	5.445
3/21.11.2019	Sample 8	1	3	5	55	1	0	0	0.04	0.02	1.1
3/21.11.2019	Sample 26	1	3	6	55	0	0	0.04	0.068	0.054	2.97
6/22.11.2019	Sample 3	1	3	7	55	0	0	0.148	0.183	0.1655	9.1025
6/22.11.2019	Sample 21	1	3	8	55	0	0	0.173	0.157	0.165	9.075
1/18.11.2019	Sample 2	1	3	9	55	0	1	0.718	0.883	0.8005	44.0275
6/22.11.2019	Sample 9	1	3	10	55	0	0	0.667	1.138	0.9025	49.6375
1/18.11.2019	Sample 3	10	1	1	55	0	1	0.305	0.504	0.4045	22.2475
1/18.11.2019	Sample 21	10	1	2	55	2	1	0	0	0	0
1/18.11.2019	Sample 39	10	1	3	55	2	1	0	0	0	0
2/20.11.2019	Sample 18	10	1	4	55	0	0	0.01	0.052	0.031	1.705
2/20.11.2019	Sample 36	10	1	5	55	0	0	0.145	0.108	0.1265	6.9575
3/21.11.2019	Sample 15	10	1	6	55	0	0	0.267	0.282	0.2745	15.0975
3/21.11.2019	Sample 33	10	1	7	55	2	0	0	0	0	0
6/22.11.2019	Sample 10	10	1	8	55	0	0	0.561	1.104	0.8325	45.7875
6/22.11.2019	Sample 16	10	1	9	55	0	0	2.981	1.175	2.078	114.29
1/18.11.2019	Sample 9	10	2	1	55	0	1	0.64	1.413	1.0265	56.4575
2/20.11.2019	Sample 6	10	2	3	55	0	1	0.222	0.075	0.1485	8.1675
2/20.11.2019	Sample 24	10	2	4	55	0	0	0.252	0.124	0.188	10.34
3/21.11.2019	Sample 3	10	2	5	55	0	0	0.107	0.109	0.108	5.94
3/21.11.2019	Sample 21	10	2	6	55	0	0	0.147	0.221	0.184	10.12
1/18.11.2019	Sample 15	10	3	1	55	2	1	0	0	0	0
1/18.11.2019	Sample 33	10	3	2	55	0	1	1.621	2.505	2.063	113.465
2/20.11.2019	Sample 12	10	3	3	55	0	1	0.082	0.003	0.0425	2.3375
2/20.11.2019	Sample 30	10	3	4	55	0	0	0.103	0.193	0.148	8.14
3/21.11.2019	Sample 9	10	3	5	55	0	0	0.068	0.125	0.0965	5.3075
3/21.11.2019	Sample 27	10	3	6	55	0	0	0.025	0.108	0.0665	3.6575
6/22.11.2019	Sample 4	10	3	7	55	0	0	0.154	0.134	0.144	7.92
6/22.11.2019	Sample 22	10	3	8	55	0	0	0.095	0.132	0.1135	6.2425
3/21.11.2019	Sample 39	10	3	9	55	0	0	0.33	0.406	0.368	20.24
1/18.11.2019	Sample 4	100	1	1	55	0	1	1.561	1.95	1.7555	96.5525
2/20.11.2019	Sample 1	100	1	3	55	1	1	0.002	0	0.001	0.055
2/20.11.2019	Sample 19	100	1	4	55	0	0	0.079	0.09	0.0845	4.6475
2/20.11.2019	Sample 37	100	1	5	55	0	0	0.118	0.083	0.1005	5.5275
3/21.11.2019	Sample 16	100	1	6	55	2	0	0	0	0	0
3/21.11.2019	Sample 34	100	1	7	55	0	0	0.075	0.061	0.068	3.74
6/22.11.2019	Sample 11	100	1	8	55	0	0	0.271	0.818	0.5445	29.9475
1/18.11.2019	Sample 10	100	2	1	55	0	1	0.216	0.443	0.3295	18.1225
1/18.11.2019	Sample 28	100	2	2	55	0	1	0.564	0.128	0.346	19.03
2/20.11.2019	Sample 7	100	2	3	55	1	1	0.02	0	0.01	0.55
2/20.11.2019	Sample 25	100	2	4	55	0	0	0.428	0.256	0.342	18.81
3/21.11.2019	Sample 4	100	2	5	55	0	0	0.032	0.076	0.054	2.97
3/21.11.2019	Sample 22	100	2	6	55	0	0	0.242	0.286	0.264	14.52
6/22.11.2019	Sample 17	100	2	8	55	0	0	1.757	1.918	1.8375	101.062
1/18.11.2019	Sample 16	100	3	1	55	0	1	2.335	2.118	2.2265	122.457
1/18.11.2019	Sample 34	100	3	2	55	0	1	0.905	3.053	1.979	108.845
2/20.11.2019	Sample 13	100	3	3	55	0	1	0.444	0.349	0.3965	21.8075
2/20.11.2019	Sample 31	100	3	4	55	0	0	0.103	0.139	0.121	6.655
3/21.11.2019	Sample 10	100	3	5	55	0	0	0.042	0.092	0.067	3.685
3/21.11.2019	Sample 28	100	3	6	55	0	0	0.153	0.266	0.2095	11.5225
6/22.11.2019	Sample 5	100	3	7	55	0	0	0.169	0.223	0.196	10.78
6/22.11.2019	Sample 23	100	3	8	55	0	0	0.37	0.293	0.3315	18.2325
1/18.11.2019	Sample 5	300	1	1	55	0	1	0.707	0.402	0.5545	30.4975
1/18.11.2019	Sample 23	300	1	2	55	0	1	0.612	0.77	0.691	38.005
2/20.11.2019	Sample 2	300	1	3	55	0	1	0.154	0.131	0.1425	7.8375
2/20.11.2019	Sample 20	300	1	4	55	0	0	0.347	0.342	0.3445	18.9475
2/20.11.2019	Sample 38	300	1	5	55	0	0	0.561	1.013	0.787	43.285
3/21.11.2019	Sample 17	300	1	6	55	0	0	0.098	0.103	0.1005	5.5275
3/21.11.2019	Sample 35	300	1	7	55	0	0	0.261	0.207	0.234	12.87
6/22.11.2019	Sample 12	300	1	8	55	0	0	0.44	0.475	0.4575	25.1625
1/18.11.2019	Sample 11	300	2	1	55	0	1	0.871	1.306	1.0885	59.8675
1/18.11.2019	Sample 29	300	2	2	55	0	1	0.761	0.447	0.604	33.22
2/20.11.2019	Sample 8	300	2	3	55	0	1	0.061	0.082	0.0715	3.9325
2/20.11.2019	Sample 26	300	2	4	55	0	0	0.376	0.233	0.3045	16.7475
3/21.11.2019	Sample 5	300	2	5	55	0	0	0.302	0.266	0.284	15.62
3/21.11.2019	Sample 23	300	2	6	55	0	0	0.319	0.193	0.256	14.08
6/22.11.2019	Sample 18	300	2	8	55	0	0	3.536	4.459	3.9975	219.862
1/18.11.2019	Sample 17	300	3	1	55	0	1	1.461	2.729	2.095	115.225
1/18.11.2019	Sample 35	300	3	2	55	0	1	0.558	1.519	1.0385	57.1175
2/20.11.2019	Sample 14	300	3	3	55	0	1	0.748	0.225	0.4865	26.7575
2/20.11.2019	Sample 32	300	3	4	55	0	0	0.048	0.05	0.049	2.695
3/21.11.2019	Sample 11	300	3	5	55	0	0	0.14	0.153	0.1465	8.0575
3/21.11.2019	Sample 29	300	3	6	55	0	0	0.782	0.837	0.8095	44.5225
6/22.11.2019	Sample 6	300	3	7	55	0	0	0.007	0.132	0.0695	3.8225
6/22.11.2019	Sample 24	300	3	8	55	0	0	3.229	1.292	2.2605	124.328
1/18.11.2019	Sample 6	1000	1	1	55	0	1	0.481	0.6	0.5405	29.7275
2/20.11.2019	Sample 3	1000	1	3	55	0	1	0.347	0.115	0.231	12.705
2/20.11.2019	Sample 21	1000	1	4	55	0	0	0.132	0.233	0.1825	10.0375
2/20.11.2019	Sample 39	1000	1	5	55	0	0	0.613	0.741	0.677	37.235
3/21.11.2019	Sample 18	1000	1	6	55	0	0	0.25	0.165	0.2075	11.4125
3/21.11.2019	Sample 36	1000	1	7	55	0	0	0.145	0.169	0.157	8.635
6/22.11.2019	Sample 13	1000	1	8	55	0	0	0.171	0.751	0.461	25.355
1/18.11.2019	Sample 12	1000	2	1	55	0	1	1.295	2.107	1.701	93.555
1/18.11.2019	Sample 30	1000	2	2	55	0	1	1.605	1.43	1.5175	83.4625
2/20.11.2019	Sample 9	1000	2	3	55	0	1	0.094	0.184	0.139	7.645
2/20.11.2019	Sample 27	1000	2	4	55	0	0	1.057	0.057	0.557	30.635
3/21.11.2019	Sample 6	1000	2	5	55	0	0	0.345	0.188	0.2665	14.6575
3/21.11.2019	Sample 24	1000	2	6	55	1	0	0.04	0	0.02	1.1
6/22.11.2019	Sample 1	1000	2	7	55	0	0	0.357	1.907	1.132	62.26
6/22.11.2019	Sample 19	1000	2	8	55	0	0	5.119	2.228	3.6735	202.042
1/18.11.2019	Sample 18	1000	3	1	55	0	1	2.164	2.709	2.4365	134.007
1/18.11.2019	Sample 36	1000	3	2	55	0	1	2.033	3.596	2.8145	154.797
2/20.11.2019	Sample 15	1000	3	3	55	0	1	1.237	0.714	0.9755	53.6525
2/20.11.2019	Sample 33	1000	3	4	55	0	0	0.203	0.094	0.1485	8.1675
3/21.11.2019	Sample 12	1000	3	5	55	0	0	0.354	0.387	0.3705	20.3775
3/21.11.2019	Sample 30	1000	3	6	55	0	0	0.199	0.506	0.3525	19.3875
6/22.11.2019	Sample 7	1000	3	7	55	0	0	0.165	0.242	0.2035	11.1925

## Sheet: AChE and CbE
block	nominal concentration [µg/L]	fish ID	mean AChE [mu/mg protein]	mean CbE-pnpa [mu/mg protein]	mean CbE-pnpv [mu/mg protein]
1	control	1	79.1378	88.0051	66.1591
1	control	2	61.4522	85.414	62.8609
1	control	3	126.317	113.824	74.3934
1	control	4	97.682	99.871	69.2056
1	control	5	74.0072	143.575	106.065
1	control	6	92.4341	123.219	92.8235
1	control	7	91.8122	111.668	94.3643
2	control	1	98.2475	127.957	113.003
2	control	2	109.846	163.326	147.627
2	control	3	84.7965	111.524	85.1545
2	control	4	83.1327	112.85	86.0016
2	control	5	63.2948	125.317	107.835
2	control	6	94.46	169.236	113.305
2	control	7	136.722	143.828	94.4908
2	control	8	147.309	148.142	93.1859
3	control	1	102.037	146.025	116.643
3	control	2	90.1311	123.071	80.0276
3	control	3	83.5806	139.593	103.539
3	control	4	93.4749	124.047	83.0176
3	control	5	90.4567	136.469	98.0037
3	control	6	119.173	180.259	155.426
3	control	7	116.47	156.343	114.013
3	control	8	82.9345	124.041	90.7937
3	control	9	104.232	135.863	109.086
3	control	10	90.1749	137.651	99.0274
1	1	1	64.2174	84.071	63.301
1	1	2	85.0884	71.1978	51.3599
1	1	3	80.2428	94.9588	58.6137
1	1	4	73.4384	97.6326	69.5662
1	1	5	93.328	171.431	149.557
1	1	6	133.148	110.207	76.5255
1	1	7	86.4042	97.2855	73.0744
2	1	1	93.8945	94.5278	72.6279
2	1	2	101.932	116.38	87.3159
2	1	3	67.0866	87.858	63.663
2	1	4	95.5591	120.021	91.4581
2	1	5	60.2698	102.899	69.834
2	1	6	114.075	143.545	94.3503
2	1	7	94.392	150.563	103.739
3	1	1	137.089	159.651	124.829
3	1	2	100.298	145.477	89.6317
3	1	3	117.065	121.152	74.7156
3	1	4	86.8631	105.909	54.6249
3	1	5	75.4742	118.313	78.2221
3	1	6	66.415	149.031	118.453
3	1	7	124.813	152.543	110.162
3	1	8	179.292	190.209	143.674
3	1	9	80.0471	127.854	106.634
3	1	10	63.988	132.229	109.66
1	10	1	46.4728	89.7808	64.2293
1	10	2	93.3283	96.7521	70.1202
1	10	3	63.8596	99.2178	68.8189
1	10	4	69.2609	88.1571	59.7919
1	10	5	75.2755	97.4426	68.7305
1	10	6	76.5707	81.7385	41.4269
1	10	7	72.9933	92.7037	65.8084
1	10	8	77.2504	86.1688	62.7222
1	10	9	92.3985	84.5359	48.7198
1	10	10	64.272	87.0653	52.1179
2	10	2	96.5135	80.4455	47.8506
2	10	3	96.9289	66.9551	39.4728
2	10	3	111.136	125.328	73.6865
2	10	4	147.524	108.421	37.0412
2	10	5	88.4541	102.96	47.5761
2	10	6	86.352	167.433	114.084
3	10	1	84.4202	115.523	69.5213
3	10	2	85.7895	140.693	104.725
3	10	3	51.9073	140.045	110.227
3	10	4	80.0475	126.122	85.1248
3	10	5	110.149	137.426	81.7542
3	10	6	122.443	122.422	75.1911
3	10	7	91.0132	109.453	71.3873
3	10	8	99.1922	149.382	118.983
3	10	9	90.2827	98.9426	75.5478
3	10	10	72.7557	100.398	72.8835
1	100	1	196.823	61.7898	17.4146
1	100	2	177.313	111.256	75.5362
1	100	3	122.972	106.911	71.8509
1	100	4	120.482	103.688	78.4388
1	100	5	73.8794	70.9373	38.4276
1	100	6	140.164	74.4393	44.4713
1	100	7	113.578	103.679	69.6818
1	100	8	65.8289	93.4111	68.8162
2	100	1	82.6929	104.913	66.566
2	100	2	93.1883	110.172	77.8887
2	100	3	83.5262	123.717	116.348
2	100	4	163.126	106.394	66.8584
2	100	5	140.291	171.928	121.797
2	100	6	129.048	210.832	174.218
2	100	7	144.525	127.194	73.8436
2	100	8	120.048	146.095	98.1202
3	100	1	99.3458	109.122	64.1011
3	100	2	83.5118	133.728	93.9191
3	100	3	108.291	120.241	70.9632
3	100	4	84.0235	153.871	107.823
3	100	5	140.068	131.029	70.5293
3	100	6	145.832	84.2729	42.3642
3	100	7	124.511	121.33	103.519
3	100	8	135.331	121.86	103.602
1	300	1	122.364	0.0659188	27.2691
1	300	2	135.111	0.0785947	43.1889
1	300	3	99.4274	0.0880144	58.3976
1	300	4	82.4482	0.0844458	50.163
1	300	5	95.0631	0.0898818	51.289
1	300	6	115.302	0.0779171	42.9236
1	300	7	96.8388	0.0776054	49.0063
1	300	8	106.092	0.0707737	41.2495
1	300	9	117.836	0.0775689	40.8049
1	300	10	134.374	0.0699072	30.4685
2	300	1	101.938	0.107952	70.1285
2	300	2	176.645	0.109291	47.2213
2	300	3	140.771	0.132119	74.2714
2	300	4	159.461	0.152762	92.0938
2	300	5	105.55	0.0909046	34.2252
2	300	6	109.668	0.104808	51.5888
2	300	7	107.777	0.0918273	52.3608
2	300	8	120.415	0.112222	68.167
2	300	9	151.416	0.106094	44.1301
2	300	10	120.72	0.100691	45.793
3	300	1	141.795	0.13779	99.3836
3	300	2	106.373	0.118299	73.5499
3	300	3	120.224	0.1278	94.0228
3	300	4	191.06	0.133291	106.076
3	300	5	131.297	0.121268	111.17
3	300	6	197.445	0.125229	110.665
3	300	7	84.9896	0.113967	86.2611
3	300	8	73.2783	0.0907126	62.973
3	300	9	127.626	0.121535	105.627
3	300	10	104.634	0.124003	99.0881
1	1000	1	101.328	0.066593	42.2111
1	1000	2	63.1923	0.0571384	31.0336
1	1000	3	99.7762	0.0737316	42.199
1	1000	4	113.158	0.100642	79.1073
1	1000	5	95.6777	0.0717614	37.9723
1	1000	6	100.477	0.0712362	38.9447
1	1000	7	77.3136	0.0733242	50.8932
1	1000	8	127.312	0.0663746	53.7198
1	1000	9	83.503	0.0806187	44.7813
1	1000	10	157.095	0.0743956	41.9461
2	1000	1	160.172	0.113387	69.1709
2	1000	2	133.439	0.102348	48.0921
2	1000	3	137.088	0.113655	69.4676
2	1000	4	125.991	0.106498	52.3555
2	1000	5	115.389	0.0958761	44.8754
2	1000	6	129.17	0.0897629	35.8271
2	1000	7	89.5834	0.0748115	30.5009
2	1000	8	96.6679	0.0846739	39.6186
2	1000	9	114.914	0.0981249	60.719
2	1000	10	84.1857	0.0847215	38.6831
3	1000	1	102.491	0.100354	63.0655
3	1000	2	133.197	0.100352	58.8355
3	1000	3	99.418	0.0993199	79.4231
3	1000	4	93.0874	0.105957	70.2528
3	1000	5	130.774	0.130695	103.899
3	1000	6	64.4613	0.0732295	41.4507
3	1000	7	102.805	0.0974543	76.3554
3	1000	8	126.785	0.109298	88.5756
3	1000	9	122.078	0.115905	98.4455
3	1000	10	126.022	0.137059	115.368
