# Supplementary material for: Effects of the Antidepressant Amitriptyline on Juvenile Brown Trout and Their Modulation by Microplastics
Source: Toxics. 2022 Dec 7;10(12):763. doi: 10.3390/toxics10120763 (PMC9787892; doi:10.3390/toxics10120763)
Supplement: Supplementary file 1 [file toxics-10-00763-s001.zip › Data second experiment.xlsx]

## Sheet: Biometric parameters
block	treatment group	fish ID	length [cm]	weight [g]
1	control	1	3.43	7.3
1	control	2	2.36	6.5
1	control	3	2.84	6.8
1	control	4	4.12	8
1	control	5	2.56	6.6
1	control	6	2.85	6.8
1	control	7	3.57	7.4
1	control	8	2.59	6.8
1	control	9	1.7	5.7
1	control	10	3.75	7.3
2	control	1	1.75	5.8
2	control	2	2.65	6.9
2	control	3	3.25	7.3
2	control	4	3.32	7.4
2	control	5	3.46	7.5
2	control	6	3.69	7.5
2	control	7	3.35	7.4
2	control	8	4.37	7.9
2	control	9	1.74	5.6
2	control	10	2.49	6.2
3	control	1	2.7	6.6
3	control	2	3.27	7
3	control	3	3.26	7.4
3	control	4	3.15	7.3
3	control	5	2.27	6.3
3	control	6	3.59	7.4
3	control	7	2.52	6.4
3	control	8	3.26	6.9
3	control	9	3.7	7.4
3	control	10	4.99	8
1	amitriptyline	1	2.58	7
1	amitriptyline	2	2.35	6.7
1	amitriptyline	3	2.64	6.9
1	amitriptyline	4	3.63	7.3
1	amitriptyline	5	3.05	7.3
1	amitriptyline	6	2.35	6.7
1	amitriptyline	7	3.04	7.2
1	amitriptyline	8	3.04	7.7
1	amitriptyline	9	2.36	6.2
1	amitriptyline	10	3.07	7.5
2	amitriptyline	1	5.45	8.5
2	amitriptyline	2	2.65	6.6
2	amitriptyline	3	1.89	6
2	amitriptyline	4	2.01	6.2
2	amitriptyline	5	3.9	7.4
2	amitriptyline	6	3.5	7.5
2	amitriptyline	7	2.6	6.6
2	amitriptyline	8	3.76	7.5
2	amitriptyline	9	2.31	6.5
2	amitriptyline	10	3.58	7.2
3	amitriptyline	1	2.87	6.6
3	amitriptyline	2	3.72	7.3
3	amitriptyline	3	4.22	7.6
3	amitriptyline	4	2.54	6.6
3	amitriptyline	5	3.18	7.1
3	amitriptyline	6	2.18	6.5
3	amitriptyline	7	3.15	7.5
3	amitriptyline	8	1.38	5.7
3	amitriptyline	9	1.76	5.9
3	amitriptyline	10	3.58	7
1	MP-tt	1	2.52	6.6
1	MP-tt	2	3.05	6.9
1	MP-tt	3	2.09	6.3
1	MP-tt	4	4.15	7.8
1	MP-tt	5	2.94	7
1	MP-tt	6	2.17	6.3
1	MP-tt	7	2	5.9
1	MP-tt	8	4.5	7.8
1	MP-tt	9	3.21	6.8
1	MP-tt	10	2.99	6.7
2	MP-tt	1	3.27	7
2	MP-tt	2	1.32	5.2
2	MP-tt	3	4.37	8
2	MP-tt	4	2.52	6.8
2	MP-tt	5	2.13	6.3
2	MP-tt	6	3.92	7.9
2	MP-tt	7	3.1	7.2
2	MP-tt	8	2.77	6.6
2	MP-tt	9	3.58	7
2	MP-tt	10	2.95	6.7
3	MP-tt	1	3.46	7.5
3	MP-tt	2	3.33	7.3
3	MP-tt	3	3.1	7.3
3	MP-tt	4	3.55	7.2
3	MP-tt	5	2.26	6.4
3	MP-tt	6	1.92	6.1
3	MP-tt	7	2.87	6.6
3	MP-tt	8	4.84	8
3	MP-tt	9	3.22	7.3
3	MP-tt	10	2.46	6.5
1	MP-ht	1	2.82	6.7
1	MP-ht	2	2.54	6.6
1	MP-ht	3	2.91	6.8
1	MP-ht	4	3.77	7.3
1	MP-ht	5	2.25	6.4
1	MP-ht	6	4.85	8.2
1	MP-ht	7	4.01	7.7
1	MP-ht	8	2.35	6.5
1	MP-ht	9	3.3	7
1	MP-ht	10	3.96	7.5
2	MP-ht	1	5.56	8.3
2	MP-ht	2	4.15	7.7
2	MP-ht	3	3.46	7.5
2	MP-ht	4	3.36	7.2
2	MP-ht	5	2.77	6.6
2	MP-ht	6	3.47	7.5
2	MP-ht	7	3.25	7.2
2	MP-ht	8	2.55	6.7
2	MP-ht	9	2.47	6.5
2	MP-ht	10	3.7	7.4
3	MP-ht	1	3.47	7.4
3	MP-ht	2	3.67	7.5
3	MP-ht	3	2.14	6
3	MP-ht	4	3.96	7.8
3	MP-ht	5	5.52	8.6
3	MP-ht	6	2.65	6.5
3	MP-ht	7	2.3	6.3
3	MP-ht	8	4.06	7.8
3	MP-ht	9	3.21	7.2
3	MP-ht	10	3.36	7.3
1	MIX-tt	1	2.11	6.3
1	MIX-tt	2	1.34	5.3
1	MIX-tt	3	3.42	7.3
1	MIX-tt	4	2.97	7.4
1	MIX-tt	5	3	7.1
1	MIX-tt	6	2.65	6.7
1	MIX-tt	7	2.41	6.7
1	MIX-tt	8	3.3	6.9
1	MIX-tt	9	2.06	6
1	MIX-tt	10	3.2	6.9
2	MIX-tt	1	1.66	5.9
2	MIX-tt	2	3.69	7.3
2	MIX-tt	3	3.72	7.6
2	MIX-tt	4	4.29	8
2	MIX-tt	5	2.41	6.9
2	MIX-tt	6	2.75	7
2	MIX-tt	7	2.44	6.5
2	MIX-tt	8	2.44	6.4
2	MIX-tt	9	2.59	6.7
2	MIX-tt	10	3.93	7.4
3	MIX-tt	1	4.16	8
3	MIX-tt	2	3.8	7.5
3	MIX-tt	3	2.91	7.1
3	MIX-tt	4	2.71	6.6
3	MIX-tt	5	2.83	7
3	MIX-tt	6	2.04	6.2
3	MIX-tt	7	1.61	5.5
3	MIX-tt	8	4.39	7.7
3	MIX-tt	9	2.47	6.5
3	MIX-tt	10	3.1	6.8
1	MIX-ht	1	2.66	6.7
1	MIX-ht	2	4.64	8
1	MIX-ht	3	2.62	6.6
1	MIX-ht	4	4.1	7.7
1	MIX-ht	5	2.5	6.6
1	MIX-ht	6	4.56	8.1
1	MIX-ht	7	2.86	7.1
1	MIX-ht	8	3.35	7.4
1	MIX-ht	9	2.23	6.3
1	MIX-ht	10	3.1	6.9
2	MIX-ht	1	2.9	7
2	MIX-ht	2	2.63	6.8
2	MIX-ht	3	3.81	7.5
2	MIX-ht	4	4.05	8
2	MIX-ht	5	3.09	7.2
2	MIX-ht	6	2.11	6.4
2	MIX-ht	7	3.29	7
2	MIX-ht	8	2.44	6.7
2	MIX-ht	9	1.69	3.9
2	MIX-ht	10	3.64	7.4
3	MIX-ht	1	6.3	8.6
3	MIX-ht	2	3.4	7.4
3	MIX-ht	3	4.15	7.9
3	MIX-ht	4	3.44	7.4
3	MIX-ht	5	3.16	7
3	MIX-ht	6	3.41	7.5
3	MIX-ht	7	3.18	7
3	MIX-ht	8	3.76	7.3
3	MIX-ht	9	NA	NA
3	MIX-ht	10	4.95	8

## Sheet: Behavior during experiment
block	treatment group	day of exposure	number fish upper half	number fish lower half	percent of fish in upper half
1	control	6	0	10	0
1	control	7	0	10	0
1	control	8	0	10	0
1	control	9	0	10	0
1	control	10	0	10	0
1	control	11	0	10	0
1	control	12	0	10	0
1	control	13	0	10	0
1	control	14	0	10	0
1	control	15	0	10	0
1	control	16	0	10	0
1	control	17	0	10	0
1	control	18	0	10	0
1	control	19	0	10	0
1	control	20	0	10	0
2	control	6	0	10	0
2	control	7	0	10	0
2	control	8	0	10	0
2	control	9	0	10	0
2	control	10	0	10	0
2	control	11	0	10	0
2	control	12	0	10	0
2	control	13	0	10	0
2	control	14	0	10	0
2	control	15	0	10	0
2	control	16	0	10	0
2	control	17	0	10	0
2	control	18	0	10	0
2	control	19	0	10	0
2	control	20	0	10	0
3	control	6	0	10	0
3	control	7	0	10	0
3	control	8	0	10	0
3	control	9	0	10	0
3	control	10	0	10	0
3	control	11	0	10	0
3	control	12	0	10	0
3	control	13	0	10	0
3	control	14	0	10	0
3	control	15	0	10	0
3	control	16	0	10	0
3	control	17	0	10	0
3	control	18	0	10	0
3	control	19	0	10	0
3	control	20	0	10	0
1	amitriptyline	6	0	10	0
1	amitriptyline	7	0	10	0
1	amitriptyline	8	0	10	0
1	amitriptyline	9	1	9	0.1
1	amitriptyline	10	1	9	0.1
1	amitriptyline	11	0	10	0
1	amitriptyline	12	0	10	0
1	amitriptyline	13	0	10	0
1	amitriptyline	14	1	9	0.1
1	amitriptyline	15	0	10	0
1	amitriptyline	16	1	9	0.1
1	amitriptyline	17	0	10	0
1	amitriptyline	18	0	10	0
1	amitriptyline	19	2	8	0.2
1	amitriptyline	20	1	9	0.1
2	amitriptyline	6	0	10	0
2	amitriptyline	7	0	10	0
2	amitriptyline	8	0	10	0
2	amitriptyline	9	0	10	0
2	amitriptyline	10	0	10	0
2	amitriptyline	11	0	10	0
2	amitriptyline	12	1	9	0.1
2	amitriptyline	13	1	9	0.1
2	amitriptyline	14	1	9	0.1
2	amitriptyline	15	2	8	0.2
2	amitriptyline	16	3	7	0.3
2	amitriptyline	17	4	6	0.4
2	amitriptyline	18	1	9	0.1
2	amitriptyline	19	1	9	0.1
2	amitriptyline	20	2	8	0.2
3	amitriptyline	6	0	10	0
3	amitriptyline	7	0	10	0
3	amitriptyline	8	0	10	0
3	amitriptyline	9	0	10	0
3	amitriptyline	10	1	9	0.1
3	amitriptyline	11	0	10	0
3	amitriptyline	12	1	9	0.1
3	amitriptyline	13	1	9	0.1
3	amitriptyline	14	1	9	0.1
3	amitriptyline	15	1	9	0.1
3	amitriptyline	16	0	10	0
3	amitriptyline	17	1	9	0.1
3	amitriptyline	18	1	9	0.1
3	amitriptyline	19	2	8	0.2
3	amitriptyline	20	4	6	0.4
1	MP-tt	6	0	10	0
1	MP-tt	7	0	10	0
1	MP-tt	8	0	10	0
1	MP-tt	9	0	10	0
1	MP-tt	10	0	10	0
1	MP-tt	11	0	10	0
1	MP-tt	12	0	10	0
1	MP-tt	13	0	10	0
1	MP-tt	14	0	10	0
1	MP-tt	15	0	10	0
1	MP-tt	16	0	10	0
1	MP-tt	17	0	10	0
1	MP-tt	18	0	10	0
1	MP-tt	19	0	10	0
1	MP-tt	20	0	10	0
2	MP-tt	6	0	10	0
2	MP-tt	7	0	10	0
2	MP-tt	8	0	10	0
2	MP-tt	9	0	10	0
2	MP-tt	10	0	10	0
2	MP-tt	11	0	10	0
2	MP-tt	12	0	10	0
2	MP-tt	13	0	10	0
2	MP-tt	14	0	10	0
2	MP-tt	15	0	10	0
2	MP-tt	16	0	10	0
2	MP-tt	17	0	10	0
2	MP-tt	18	0	10	0
2	MP-tt	19	0	10	0
2	MP-tt	20	0	10	0
3	MP-tt	6	0	10	0
3	MP-tt	7	0	10	0
3	MP-tt	8	0	10	0
3	MP-tt	9	0	10	0
3	MP-tt	10	0	10	0
3	MP-tt	11	0	10	0
3	MP-tt	12	0	10	0
3	MP-tt	13	0	10	0
3	MP-tt	14	0	10	0
3	MP-tt	15	0	10	0
3	MP-tt	16	0	10	0
3	MP-tt	17	0	10	0
3	MP-tt	18	0	10	0
3	MP-tt	19	0	10	0
3	MP-tt	20	0	10	0
1	MP-ht	6	0	10	0
1	MP-ht	7	0	10	0
1	MP-ht	8	0	10	0
1	MP-ht	9	0	10	0
1	MP-ht	10	0	10	0
1	MP-ht	11	0	10	0
1	MP-ht	12	0	10	0
1	MP-ht	13	0	10	0
1	MP-ht	14	0	10	0
1	MP-ht	15	0	10	0
1	MP-ht	16	0	10	0
1	MP-ht	17	0	10	0
1	MP-ht	18	0	10	0
1	MP-ht	19	0	10	0
1	MP-ht	20	0	10	0
2	MP-ht	6	0	10	0
2	MP-ht	7	0	10	0
2	MP-ht	8	0	10	0
2	MP-ht	9	0	10	0
2	MP-ht	10	0	10	0
2	MP-ht	11	0	10	0
2	MP-ht	12	0	10	0
2	MP-ht	13	0	10	0
2	MP-ht	14	0	10	0
2	MP-ht	15	0	10	0
2	MP-ht	16	0	10	0
2	MP-ht	17	0	10	0
2	MP-ht	18	0	10	0
2	MP-ht	19	0	10	0
2	MP-ht	20	0	10	0
3	MP-ht	6	0	10	0
3	MP-ht	7	0	10	0
3	MP-ht	8	0	10	0
3	MP-ht	9	0	10	0
3	MP-ht	10	0	10	0
3	MP-ht	11	0	10	0
3	MP-ht	12	0	10	0
3	MP-ht	13	0	10	0
3	MP-ht	14	0	10	0
3	MP-ht	15	0	10	0
3	MP-ht	16	0	10	0
3	MP-ht	17	0	10	0
3	MP-ht	18	0	10	0
3	MP-ht	19	0	10	0
3	MP-ht	20	0	10	0
1	MIX-tt	6	0	10	0
1	MIX-tt	7	0	10	0
1	MIX-tt	8	0	10	0
1	MIX-tt	9	1	9	0.1
1	MIX-tt	10	0	10	0
1	MIX-tt	11	0	10	0
1	MIX-tt	12	0	10	0
1	MIX-tt	13	2	8	0.2
1	MIX-tt	14	3	7	0.3
1	MIX-tt	15	1	9	0.1
1	MIX-tt	16	2	8	0.2
1	MIX-tt	17	2	8	0.2
1	MIX-tt	18	1	9	0.1
1	MIX-tt	19	2	8	0.2
1	MIX-tt	20	3	7	0.3
2	MIX-tt	6	0	10	0
2	MIX-tt	7	0	10	0
2	MIX-tt	8	0	10	0
2	MIX-tt	9	1	9	0.1
2	MIX-tt	10	0	10	0
2	MIX-tt	11	1	9	0.1
2	MIX-tt	12	2	8	0.2
2	MIX-tt	13	1	9	0.1
2	MIX-tt	14	0	10	0
2	MIX-tt	15	2	8	0.2
2	MIX-tt	16	2	8	0.2
2	MIX-tt	17	3	7	0.3
2	MIX-tt	18	2	8	0.2
2	MIX-tt	19	2	8	0.2
2	MIX-tt	20	3	7	0.3
3	MIX-tt	6	0	10	0
3	MIX-tt	7	0	10	0
3	MIX-tt	8	0	10	0
3	MIX-tt	9	0	10	0
3	MIX-tt	10	0	10	0
3	MIX-tt	11	0	10	0
3	MIX-tt	12	0	10	0
3	MIX-tt	13	0	10	0
3	MIX-tt	14	0	10	0
3	MIX-tt	15	0	10	0
3	MIX-tt	16	0	10	0
3	MIX-tt	17	0	10	0
3	MIX-tt	18	0	10	0
3	MIX-tt	19	0	10	0
3	MIX-tt	20	1	9	0.1
1	MIX-ht	6	0	10	0
1	MIX-ht	7	0	10	0
1	MIX-ht	8	0	10	0
1	MIX-ht	9	0	10	0
1	MIX-ht	10	0	10	0
1	MIX-ht	11	0	10	0
1	MIX-ht	12	1	9	0.1
1	MIX-ht	13	1	9	0.1
1	MIX-ht	14	2	8	0.2
1	MIX-ht	15	0	10	0
1	MIX-ht	16	1	9	0.1
1	MIX-ht	17	2	8	0.2
1	MIX-ht	18	2	8	0.2
1	MIX-ht	19	1	9	0.1
1	MIX-ht	20	1	9	0.1
2	MIX-ht	6	0	10	0
2	MIX-ht	7	0	10	0
2	MIX-ht	8	0	10	0
2	MIX-ht	9	0	10	0
2	MIX-ht	10	0	10	0
2	MIX-ht	11	0	10	0
2	MIX-ht	12	0	10	0
2	MIX-ht	13	0	10	0
2	MIX-ht	14	0	10	0
2	MIX-ht	15	0	10	0
2	MIX-ht	16	0	10	0
2	MIX-ht	17	0	10	0
2	MIX-ht	18	0	10	0
2	MIX-ht	19	0	10	0
2	MIX-ht	20	0	10	0
3	MIX-ht	6	0	10	0
3	MIX-ht	7	0	10	0
3	MIX-ht	8	0	10	0
3	MIX-ht	9	0	10	0
3	MIX-ht	10	0	10	0
3	MIX-ht	11	0	10	0
3	MIX-ht	12	0	10	0
3	MIX-ht	13	0	10	0
3	MIX-ht	14	0	10	0
3	MIX-ht	15	0	10	0
3	MIX-ht	16	0	10	0
3	MIX-ht	17	0	10	0
3	MIX-ht	18	0	10	0
3	MIX-ht	19	0	10	0
3	MIX-ht	20	0	10	0

## Sheet: Video tracking
type	trial	subject	time	block	treatment group	total distance moved [cm]	mean velocity [cm/s]	moving (cumulative duration) [s]	not moving (cumulative duration) [s]			trial	subject	time	block	treatment group	total distance moved [cm]	mean velocity [cm/s]	moving (cumulative duration) [s]	not moving (cumulative duration) [s]
over time	Trial 6	Subject 1	Start-0:01:00	1	control	NA	NA	NA	NA			Trial 6	Subject 1	Start-End	1	control	412.917	0.382335	42.8996	1037.09
over time	Trial 6	Subject 2	Start-0:01:00	1	control	NA	NA	NA	NA			Trial 6	Subject 2	Start-End	1	control	520.892	0.482313	49.0995	1030.89
over time	Trial 6	Subject 3	Start-0:01:00	1	control	NA	NA	NA	NA			Trial 6	Subject 3	Start-End	1	control	2454.08	2.27232	518.595	561.394
over time	Trial 6	Subject 1	0:01:00-0:02:00	1	control	NA	NA	NA	NA			Trial 14	Subject 1	Start-End	2	control	2219.31	2.05494	443.196	636.794
over time	Trial 6	Subject 2	0:01:00-0:02:00	1	control	NA	NA	NA	NA			Trial 14	Subject 2	Start-End	2	control	622.886	0.576752	81.9325	998.057
over time	Trial 6	Subject 3	0:01:00-0:02:00	1	control	NA	NA	NA	NA			Trial 14	Subject 3	Start-End	2	control	946.431	0.876334	169.265	910.724
over time	Trial 6	Subject 1	0:02:00-0:03:00	1	control	27.6967	0.461616	1.46665	58.5012			Trial 19	Subject 1	Start-End	3	control	3365.88	3.11659	679.027	400.963
over time	Trial 6	Subject 2	0:02:00-0:03:00	1	control	18.567	0.309454	1.66845	58.2994			Trial 19	Subject 2	Start-End	3	control	2012.58	1.86352	398.263	681.727
over time	Trial 6	Subject 3	0:02:00-0:03:00	1	control	166.614	2.77693	38.0681	21.8998			Trial 19	Subject 3	Start-End	3	control	3045.28	2.81973	574.061	505.928
over time	Trial 6	Subject 1	0:03:00-0:04:00	1	control	37.0383	0.617311	6.59993	53.4001			Trial 2	Subject 1	Start-End	1	amitriptyline	331.521	0.306967	19.0665	1060.92
over time	Trial 6	Subject 2	0:03:00-0:04:00	1	control	33.4961	0.558274	3.16484	56.8352			Trial 2	Subject 2	Start-End	1	amitriptyline	420.608	0.389456	25.0997	1054.89
over time	Trial 6	Subject 3	0:03:00-0:04:00	1	control	117.551	1.95921	26.1979	33.8021			Trial 2	Subject 3	Start-End	1	amitriptyline	344.153	0.318663	18.3998	1061.59
over time	Trial 6	Subject 1	0:04:00-0:05:00	1	control	8.9177	0.14863	0.699993	59.3			Trial 9	Subject 1	Start-End	2	amitriptyline	2339.2	2.16594	486.562	593.427
over time	Trial 6	Subject 2	0:04:00-0:05:00	1	control	44.654	0.744241	4.49995	55.5			Trial 9	Subject 2	Start-End	2	amitriptyline	181.017	0.16761	14.3665	1065.62
over time	Trial 6	Subject 3	0:04:00-0:05:00	1	control	168.459	2.80768	35.236	24.764			Trial 9	Subject 3	Start-End	2	amitriptyline	544.234	0.503925	52.7995	1027.19
over time	Trial 6	Subject 1	0:05:00-0:06:00	1	control	29.4918	0.491534	5.03328	54.9667			Trial 17	Subject 1	Start-End	3	amitriptyline	759.762	0.70349	89.2991	990.69
over time	Trial 6	Subject 2	0:05:00-0:06:00	1	control	35.5867	0.593118	5.39995	54.6001			Trial 17	Subject 2	Start-End	3	amitriptyline	453.596	0.420001	11.6665	1068.32
over time	Trial 6	Subject 3	0:05:00-0:06:00	1	control	138.162	2.30272	30.53	29.47			Trial 17	Subject 3	Start-End	3	amitriptyline	103.154	0.0955136	0	1079.99
over time	Trial 6	Subject 1	0:06:00-0:07:00	1	control	14.6466	0.244112	1.13332	58.8667			Trial 8	Subject 1	Start-End	1	MP-tt	1822.53	1.68754	326.563	753.426
over time	Trial 6	Subject 2	0:06:00-0:07:00	1	control	25.6134	0.426895	2.70417	57.2958			Trial 8	Subject 2	Start-End	1	MP-tt	729.551	0.675517	94.7324	985.257
over time	Trial 6	Subject 3	0:06:00-0:07:00	1	control	133.679	2.22801	29.8372	30.1628			Trial 8	Subject 3	Start-End	1	MP-tt	2479.97	2.29629	484.195	595.794
over time	Trial 6	Subject 1	0:07:00-0:08:00	1	control	14.6822	0.244706	1.26665	58.7333			Trial 11	Subject 1	Start-End	2	MP-tt	3013.79	2.79057	595.494	484.495
over time	Trial 6	Subject 2	0:07:00-0:08:00	1	control	14.698	0.244969	1.02912	58.9709			Trial 11	Subject 2	Start-End	2	MP-tt	1657.33	1.53458	334.897	745.093
over time	Trial 6	Subject 3	0:07:00-0:08:00	1	control	147.769	2.46284	32.0288	27.9712			Trial 11	Subject 3	Start-End	2	MP-tt	1418.24	1.3132	284.83	795.159
over time	Trial 6	Subject 1	0:08:00-0:09:00	1	control	20.1244	0.335411	0.899991	59.1			Trial 4	Subject 1	Start-End	3	MP-tt	957.57	0.886648	183.698	896.291
over time	Trial 6	Subject 2	0:08:00-0:09:00	1	control	9.96783	0.166132	0.199998	59.8			Trial 4	Subject 2	Start-End	3	MP-tt	334.118	0.309372	35.3996	1044.59
over time	Trial 6	Subject 3	0:08:00-0:09:00	1	control	102.721	1.71203	20.9719	39.0281			Trial 4	Subject 3	Start-End	3	MP-tt	3304.71	3.05995	698.36	381.63
over time	Trial 6	Subject 1	0:09:00-0:10:00	1	control	33.2947	0.554917	4.29996	55.7			Trial 12	Subject 1	Start-End	1	MP-ht	1120.53	1.03753	208.298	871.691
over time	Trial 6	Subject 2	0:09:00-0:10:00	1	control	32.6084	0.543478	4.76662	55.2334			Trial 12	Subject 2	Start-End	1	MP-ht	2485.93	2.30181	491.528	588.461
over time	Trial 6	Subject 3	0:09:00-0:10:00	1	control	190.871	3.18121	39.5942	20.4058			Trial 12	Subject 3	Start-End	1	MP-ht	1038.82	0.961876	209.898	870.091
over time	Trial 6	Subject 1	0:10:00-0:11:00	1	control	26.3327	0.438882	1.43332	58.5667			Trial 5	Subject 1	Start-End	2	MP-ht	456.828	0.422993	49.8328	1030.16
over time	Trial 6	Subject 2	0:10:00-0:11:00	1	control	18.4531	0.307555	0.099999	59.9			Trial 5	Subject 2	Start-End	2	MP-ht	2669.2	2.47151	476.295	603.694
over time	Trial 6	Subject 3	0:10:00-0:11:00	1	control	178.103	2.96842	36.7729	23.2271			Trial 5	Subject 3	Start-End	2	MP-ht	1253.04	1.16024	219.998	859.991
over time	Trial 6	Subject 1	0:11:00-0:12:00	1	control	45.7958	0.763271	7.13326	52.8667			Trial 16	Subject 1	Start-End	3	MP-ht	1654.13	1.53162	340.397	739.593
over time	Trial 6	Subject 2	0:11:00-0:12:00	1	control	17.5397	0.292332	0.466662	59.5333			Trial 16	Subject 2	Start-End	3	MP-ht	733.764	0.679418	123.165	956.824
over time	Trial 6	Subject 3	0:11:00-0:12:00	1	control	144.074	2.40125	29.5264	30.4736			Trial 16	Subject 3	Start-End	3	MP-ht	2142.65	1.98395	415.763	664.227
over time	Trial 6	Subject 1	0:12:00-0:13:00	1	control	9.91245	0.165209	0.599994	59.4			Trial 13	Subject 1	Start-End	1	MIX-tt	96.8921	0.0897158	0	1079.99
over time	Trial 6	Subject 2	0:12:00-0:13:00	1	control	19.4106	0.323513	1.86665	58.1334			Trial 13	Subject 2	Start-End	1	MIX-tt	82.0554	0.075978	0	1079.99
over time	Trial 6	Subject 3	0:12:00-0:13:00	1	control	162.441	2.70738	34.4997	25.5003			Trial 13	Subject 3	Start-End	1	MIX-tt	118.551	0.10977	0	1079.99
over time	Trial 6	Subject 1	0:13:00-0:14:00	1	control	9.08943	0.151492	0	60			Trial 7	Subject 1	Start-End	2	MIX-tt	465.38	0.430912	74.5326	1005.46
over time	Trial 6	Subject 2	0:13:00-0:14:00	1	control	24.7717	0.412865	0.533328	59.4667			Trial 7	Subject 2	Start-End	2	MIX-tt	1839.24	1.70302	388.563	691.426
over time	Trial 6	Subject 3	0:13:00-0:14:00	1	control	166.564	2.7761	35.7414	24.2586			Trial 7	Subject 3	Start-End	2	MIX-tt	251.09	0.232493	11.1666	1068.82
over time	Trial 6	Subject 1	0:14:00-0:15:00	1	control	24.5185	0.408646	1.93331	58.0667			Trial 18	Subject 1	Start-End	3	MIX-tt	918.263	0.850252	156.265	923.724
over time	Trial 6	Subject 2	0:14:00-0:15:00	1	control	39.9839	0.666405	2.33331	57.6667			Trial 18	Subject 2	Start-End	3	MIX-tt	876.581	0.811657	95.399	984.59
over time	Trial 6	Subject 3	0:14:00-0:15:00	1	control	113.687	1.8948	20.9337	39.0663			Trial 18	Subject 3	Start-End	3	MIX-tt	291.008	0.269454	3.89996	1076.09
over time	Trial 6	Subject 1	0:15:00-0:16:00	1	control	8.08615	0.134771	0	60			Trial 1	Subject 1	Start-End	1	MIX-ht	185.917	0.172147	7.53326	1072.46
over time	Trial 6	Subject 2	0:15:00-0:16:00	1	control	43.414	0.723574	4.83329	55.1667			Trial 1	Subject 2	Start-End	1	MIX-ht	477.535	0.442167	59.6661	1020.32
over time	Trial 6	Subject 3	0:15:00-0:16:00	1	control	75.027	1.25046	14.3005	45.6995			Trial 1	Subject 3	Start-End	1	MIX-ht	161.394	0.149441	6.03327	1073.96
over time	Trial 6	Subject 1	0:16:00-0:17:00	1	control	25.5208	0.42535	2.99997	57			Trial 15	Subject 1	Start-End	2	MIX-ht	702.274	0.65026	74.7326	1005.26
over time	Trial 6	Subject 2	0:16:00-0:17:00	1	control	48.0528	0.800888	6.1666	53.8334			Trial 15	Subject 2	Start-End	2	MIX-ht	137.407	0.12723	4.56662	1075.42
over time	Trial 6	Subject 3	0:16:00-0:17:00	1	control	164.946	2.74913	35.5567	24.4433			Trial 15	Subject 3	Start-End	2	MIX-ht	111.798	0.103518	0	1079.99
over time	Trial 6	Subject 1	0:17:00-0:18:00	1	control	30.0794	0.501329	2.99997	57			Trial 10	Subject 1	Start-End	3	MIX-ht	258.72	0.239558	6.39994	1073.59
over time	Trial 6	Subject 2	0:17:00-0:18:00	1	control	12.6849	0.211417	0	60			Trial 10	Subject 2	Start-End	3	MIX-ht	119.905	0.111024	1.89998	1078.09
over time	Trial 6	Subject 3	0:17:00-0:18:00	1	control	95.6398	1.59401	20.8998	39.1002			Trial 10	Subject 3	Start-End	3	MIX-ht	4.76384	0.00441101	0	1079.99
over time	Trial 6	Subject 1	0:18:00-0:19:00	1	control	35.9385	0.598981	3.39997	56.6
over time	Trial 6	Subject 2	0:18:00-0:19:00	1	control	48.1716	0.802868	6.7666	53.2334
over time	Trial 6	Subject 3	0:18:00-0:19:00	1	control	103.537	1.72564	21.1998	38.8002
over time	Trial 6	Subject 1	0:19:00-0:20:00	1	control	11.7513	0.195856	0.99999	59
over time	Trial 6	Subject 2	0:19:00-0:20:00	1	control	33.2186	0.553649	2.59997	57.4
over time	Trial 6	Subject 3	0:19:00-0:20:00	1	control	84.2359	1.40395	16.6998	43.3002
over time	Trial 14	Subject 1	Start-0:01:00	2	control	NA	NA	NA	NA
over time	Trial 14	Subject 2	Start-0:01:00	2	control	NA	NA	NA	NA
over time	Trial 14	Subject 3	Start-0:01:00	2	control	NA	NA	NA	NA
over time	Trial 14	Subject 1	0:01:00-0:02:00	2	control	NA	NA	NA	NA
over time	Trial 14	Subject 2	0:01:00-0:02:00	2	control	NA	NA	NA	NA
over time	Trial 14	Subject 3	0:01:00-0:02:00	2	control	NA	NA	NA	NA
over time	Trial 14	Subject 1	0:02:00-0:03:00	2	control	7.19788	0.119966	0	59.9679
over time	Trial 14	Subject 2	0:02:00-0:03:00	2	control	4.79237	0.0798736	0	59.9679
over time	Trial 14	Subject 3	0:02:00-0:03:00	2	control	5.10194	0.0850332	0	59.9679
over time	Trial 14	Subject 1	0:03:00-0:04:00	2	control	6.83568	0.113929	0	60
over time	Trial 14	Subject 2	0:03:00-0:04:00	2	control	5.20208	0.0867022	0	60
over time	Trial 14	Subject 3	0:03:00-0:04:00	2	control	4.8067	0.0801125	0	60
over time	Trial 14	Subject 1	0:04:00-0:05:00	2	control	6.47089	0.107849	0	60
over time	Trial 14	Subject 2	0:04:00-0:05:00	2	control	4.80091	0.080016	0	60
over time	Trial 14	Subject 3	0:04:00-0:05:00	2	control	5.78255	0.0963768	0	60
over time	Trial 14	Subject 1	0:05:00-0:06:00	2	control	8.54358	0.142394	0	60
over time	Trial 14	Subject 2	0:05:00-0:06:00	2	control	5.68195	0.0947	0	60
over time	Trial 14	Subject 3	0:05:00-0:06:00	2	control	6.63263	0.110545	0	60
over time	Trial 14	Subject 1	0:06:00-0:07:00	2	control	8.56137	0.142691	0	60
over time	Trial 14	Subject 2	0:06:00-0:07:00	2	control	5.0436	0.0840608	0	60
over time	Trial 14	Subject 3	0:06:00-0:07:00	2	control	6.90125	0.115022	0	60
over time	Trial 14	Subject 1	0:07:00-0:08:00	2	control	5.95841	0.0993078	0	60
over time	Trial 14	Subject 2	0:07:00-0:08:00	2	control	3.9721	0.0662023	0	60
over time	Trial 14	Subject 3	0:07:00-0:08:00	2	control	6.4611	0.107686	0	60
over time	Trial 14	Subject 1	0:08:00-0:09:00	2	control	149.9	2.49835	27.2718	32.7282
over time	Trial 14	Subject 2	0:08:00-0:09:00	2	control	8.26549	0.13776	0.266664	59.7333
over time	Trial 14	Subject 3	0:08:00-0:09:00	2	control	55.4739	0.924574	10.7332	49.2668
over time	Trial 14	Subject 1	0:09:00-0:10:00	2	control	179.523	2.99208	34.3336	25.6664
over time	Trial 14	Subject 2	0:09:00-0:10:00	2	control	44.6882	0.744811	7.56659	52.4334
over time	Trial 14	Subject 3	0:09:00-0:10:00	2	control	61.4777	1.02464	12.1059	47.8941
over time	Trial 14	Subject 1	0:10:00-0:11:00	2	control	207.822	3.46374	43.6002	16.3998
over time	Trial 14	Subject 2	0:10:00-0:11:00	2	control	13.5744	0.226242	0	60
over time	Trial 14	Subject 3	0:10:00-0:11:00	2	control	100.939	1.68233	23.1337	36.8663
over time	Trial 14	Subject 1	0:11:00-0:12:00	2	control	191.611	3.19354	40.7002	19.2998
over time	Trial 14	Subject 2	0:11:00-0:12:00	2	control	9.01892	0.150317	0	60
over time	Trial 14	Subject 3	0:11:00-0:12:00	2	control	102.178	1.70298	21.3671	38.6329
over time	Trial 14	Subject 1	0:12:00-0:13:00	2	control	150.718	2.51199	30.5003	29.4997
over time	Trial 14	Subject 2	0:12:00-0:13:00	2	control	6.26386	0.104399	0	60
over time	Trial 14	Subject 3	0:12:00-0:13:00	2	control	121.648	2.02748	24.8926	35.1074
over time	Trial 14	Subject 1	0:13:00-0:14:00	2	control	215.933	3.59893	44.7002	15.2998
over time	Trial 14	Subject 2	0:13:00-0:14:00	2	control	22.4081	0.373472	2.79997	57.2
over time	Trial 14	Subject 3	0:13:00-0:14:00	2	control	27.4722	0.457874	2.46664	57.5334
over time	Trial 14	Subject 1	0:14:00-0:15:00	2	control	210.61	3.5102	45.2245	14.7755
over time	Trial 14	Subject 2	0:14:00-0:15:00	2	control	125.725	2.09543	25.6331	34.3669
over time	Trial 14	Subject 3	0:14:00-0:15:00	2	control	104.546	1.74245	17.6422	42.3578
over time	Trial 14	Subject 1	0:15:00-0:16:00	2	control	189.445	3.15745	39.7663	20.2337
over time	Trial 14	Subject 2	0:15:00-0:16:00	2	control	95.3076	1.58848	17.3428	42.6572
over time	Trial 14	Subject 3	0:15:00-0:16:00	2	control	101.707	1.69514	17.2575	42.7425
over time	Trial 14	Subject 1	0:16:00-0:17:00	2	control	149.237	2.4873	29.6099	30.3901
over time	Trial 14	Subject 2	0:16:00-0:17:00	2	control	235.217	3.92032	28.2997	31.6765
over time	Trial 14	Subject 3	0:16:00-0:17:00	2	control	44.8266	0.747117	5.86661	54.1334
over time	Trial 14	Subject 1	0:17:00-0:18:00	2	control	184.855	3.08095	37.9228	22.0772
over time	Trial 14	Subject 2	0:17:00-0:18:00	2	control	9.50047	0.158343	0	60
over time	Trial 14	Subject 3	0:17:00-0:18:00	2	control	52.7187	0.878654	7.69992	52.3001
over time	Trial 14	Subject 1	0:18:00-0:19:00	2	control	198.449	3.30752	39.0329	20.9671
over time	Trial 14	Subject 2	0:18:00-0:19:00	2	control	13.4494	0.22416	0	60
over time	Trial 14	Subject 3	0:18:00-0:19:00	2	control	81.1611	1.3527	15.0998	44.9002
over time	Trial 14	Subject 1	0:19:00-0:20:00	2	control	147.641	2.46071	30.5117	29.4883
over time	Trial 14	Subject 2	0:19:00-0:20:00	2	control	9.97482	0.166249	0	60
over time	Trial 14	Subject 3	0:19:00-0:20:00	2	control	56.5976	0.943302	10.9999	49.0001
over time	Trial 19	Subject 1	Start-0:01:00	3	control	NA	NA	NA	NA
over time	Trial 19	Subject 2	Start-0:01:00	3	control	NA	NA	NA	NA
over time	Trial 19	Subject 3	Start-0:01:00	3	control	NA	NA	NA	NA
over time	Trial 19	Subject 1	0:01:00-0:02:00	3	control	NA	NA	NA	NA
over time	Trial 19	Subject 2	0:01:00-0:02:00	3	control	NA	NA	NA	NA
over time	Trial 19	Subject 3	0:01:00-0:02:00	3	control	NA	NA	NA	NA
over time	Trial 19	Subject 1	0:02:00-0:03:00	3	control	187.233	3.12058	35.5996	24.3682
over time	Trial 19	Subject 2	0:02:00-0:03:00	3	control	29.0928	0.484885	5.23328	54.7346
over time	Trial 19	Subject 3	0:02:00-0:03:00	3	control	199.627	3.32715	38.8663	21.1016
over time	Trial 19	Subject 1	0:03:00-0:04:00	3	control	205.268	3.42116	37.733	22.267
over time	Trial 19	Subject 2	0:03:00-0:04:00	3	control	73.3854	1.2231	13.2999	46.7001
over time	Trial 19	Subject 3	0:03:00-0:04:00	3	control	176.094	2.93494	34.3354	25.6646
over time	Trial 19	Subject 1	0:04:00-0:05:00	3	control	138.1	2.30169	20.1361	39.8639
over time	Trial 19	Subject 2	0:04:00-0:05:00	3	control	144.261	2.40437	25.3027	34.6973
over time	Trial 19	Subject 3	0:04:00-0:05:00	3	control	75.6976	1.26164	15.3671	44.6329
over time	Trial 19	Subject 1	0:05:00-0:06:00	3	control	214.184	3.56976	40.5335	19.4665
over time	Trial 19	Subject 2	0:05:00-0:06:00	3	control	112.961	1.8827	20.9968	39.0032
over time	Trial 19	Subject 3	0:05:00-0:06:00	3	control	200.196	3.33664	37.3966	22.6034
over time	Trial 19	Subject 1	0:06:00-0:07:00	3	control	249.543	4.1591	46.9668	13.0332
over time	Trial 19	Subject 2	0:06:00-0:07:00	3	control	81.011	1.3502	16.8332	43.1668
over time	Trial 19	Subject 3	0:06:00-0:07:00	3	control	90.0551	1.50093	18.4998	41.5002
over time	Trial 19	Subject 1	0:07:00-0:08:00	3	control	160.278	2.67133	33.1336	26.8664
over time	Trial 19	Subject 2	0:07:00-0:08:00	3	control	43.6732	0.727894	8.13325	51.8667
over time	Trial 19	Subject 3	0:07:00-0:08:00	3	control	75.6651	1.2611	15.5665	44.4335
over time	Trial 19	Subject 1	0:08:00-0:09:00	3	control	214.144	3.56911	45.6001	14.3999
over time	Trial 19	Subject 2	0:08:00-0:09:00	3	control	93.2571	1.5543	19.3719	40.6281
over time	Trial 19	Subject 3	0:08:00-0:09:00	3	control	182.567	3.04282	38.9717	21.0283
over time	Trial 19	Subject 1	0:09:00-0:10:00	3	control	199.737	3.32898	45.7001	14.2999
over time	Trial 19	Subject 2	0:09:00-0:10:00	3	control	74.9159	1.24861	15.1611	44.8389
over time	Trial 19	Subject 3	0:09:00-0:10:00	3	control	149.607	2.49348	30.661	29.339
over time	Trial 19	Subject 1	0:10:00-0:11:00	3	control	160.617	2.67697	30.8937	29.1063
over time	Trial 19	Subject 2	0:10:00-0:11:00	3	control	68.758	1.14598	13.5332	46.4668
over time	Trial 19	Subject 3	0:10:00-0:11:00	3	control	105.368	1.75616	20.8397	39.1603
over time	Trial 19	Subject 1	0:11:00-0:12:00	3	control	222.893	3.71492	47.1329	12.8671
over time	Trial 19	Subject 2	0:11:00-0:12:00	3	control	99.7183	1.66199	20.2403	39.7597
over time	Trial 19	Subject 3	0:11:00-0:12:00	3	control	172.941	2.88238	30.3931	29.6069
over time	Trial 19	Subject 1	0:12:00-0:13:00	3	control	111.622	1.86038	23.0742	36.9258
over time	Trial 19	Subject 2	0:12:00-0:13:00	3	control	101.518	1.69198	19.6593	40.3407
over time	Trial 19	Subject 3	0:12:00-0:13:00	3	control	236.006	3.93347	43.2407	16.7593
over time	Trial 19	Subject 1	0:13:00-0:14:00	3	control	188.48	3.14136	37.6585	22.3415
over time	Trial 19	Subject 2	0:13:00-0:14:00	3	control	153.735	2.56227	31.1997	28.8003
over time	Trial 19	Subject 3	0:13:00-0:14:00	3	control	217.408	3.6235	39.5918	20.4082
over time	Trial 19	Subject 1	0:14:00-0:15:00	3	control	167.345	2.78911	33.6997	26.3003
over time	Trial 19	Subject 2	0:14:00-0:15:00	3	control	154.941	2.58237	32.3663	27.6337
over time	Trial 19	Subject 3	0:14:00-0:15:00	3	control	93.4393	1.55734	14.5089	45.4911
over time	Trial 19	Subject 1	0:15:00-0:16:00	3	control	175.291	2.92155	36.4759	23.5241
over time	Trial 19	Subject 2	0:15:00-0:16:00	3	control	152.416	2.5403	33.733	26.267
over time	Trial 19	Subject 3	0:15:00-0:16:00	3	control	257.14	4.28571	46.9572	13.0428
over time	Trial 19	Subject 1	0:16:00-0:17:00	3	control	207.749	3.46253	42.79	17.21
over time	Trial 19	Subject 2	0:16:00-0:17:00	3	control	64.0705	1.06785	13.1665	46.8335
over time	Trial 19	Subject 3	0:16:00-0:17:00	3	control	216.101	3.60171	38.1098	21.8902
over time	Trial 19	Subject 1	0:17:00-0:18:00	3	control	202.042	3.36741	42.0437	17.9563
over time	Trial 19	Subject 2	0:17:00-0:18:00	3	control	132.997	2.21665	24.1439	35.8561
over time	Trial 19	Subject 3	0:17:00-0:18:00	3	control	269.743	4.49576	45.6001	14.3999
over time	Trial 19	Subject 1	0:18:00-0:19:00	3	control	190.47	3.17454	40.5002	19.4998
over time	Trial 19	Subject 2	0:18:00-0:19:00	3	control	199.439	3.32401	38.6221	21.3779
over time	Trial 19	Subject 3	0:18:00-0:19:00	3	control	179.701	2.99504	36.8336	23.1664
over time	Trial 19	Subject 1	0:19:00-0:20:00	3	control	170.885	2.84812	39.3335	20.6665
over time	Trial 19	Subject 2	0:19:00-0:20:00	3	control	232.43	3.87388	47.2449	12.7551
over time	Trial 19	Subject 3	0:19:00-0:20:00	3	control	147.92	2.46536	28.3003	31.6997
over time	Trial 2	Subject 1	Start-0:01:00	1	amitriptyline	NA	NA	NA	NA
over time	Trial 2	Subject 2	Start-0:01:00	1	amitriptyline	NA	NA	NA	NA
over time	Trial 2	Subject 3	Start-0:01:00	1	amitriptyline	NA	NA	NA	NA
over time	Trial 2	Subject 1	0:01:00-0:02:00	1	amitriptyline	NA	NA	NA	NA
over time	Trial 2	Subject 2	0:01:00-0:02:00	1	amitriptyline	NA	NA	NA	NA
over time	Trial 2	Subject 3	0:01:00-0:02:00	1	amitriptyline	NA	NA	NA	NA
over time	Trial 2	Subject 1	0:02:00-0:03:00	1	amitriptyline	5.01899	0.0836506	0	59.9679
over time	Trial 2	Subject 2	0:02:00-0:03:00	1	amitriptyline	27.3792	0.456325	1.53332	58.4345
over time	Trial 2	Subject 3	0:02:00-0:03:00	1	amitriptyline	5.07849	0.0846424	0	59.9679
over time	Trial 2	Subject 1	0:03:00-0:04:00	1	amitriptyline	19.8678	0.331134	0.833325	59.1667
over time	Trial 2	Subject 2	0:03:00-0:04:00	1	amitriptyline	19.045	0.31742	0.866658	59.1333
over time	Trial 2	Subject 3	0:03:00-0:04:00	1	amitriptyline	5.41499	0.0902507	0	60
over time	Trial 2	Subject 1	0:04:00-0:05:00	1	amitriptyline	11.3978	0.189965	0	60
over time	Trial 2	Subject 2	0:04:00-0:05:00	1	amitriptyline	6.2371	0.103953	0	60
over time	Trial 2	Subject 3	0:04:00-0:05:00	1	amitriptyline	4.87373	0.0812296	0	60
over time	Trial 2	Subject 1	0:05:00-0:06:00	1	amitriptyline	6.29207	0.104869	0	60
over time	Trial 2	Subject 2	0:05:00-0:06:00	1	amitriptyline	11.9879	0.1998	0.266664	59.7333
over time	Trial 2	Subject 3	0:05:00-0:06:00	1	amitriptyline	4.73607	0.0789353	0	60
over time	Trial 2	Subject 1	0:06:00-0:07:00	1	amitriptyline	7.48742	0.124792	0	60
over time	Trial 2	Subject 2	0:06:00-0:07:00	1	amitriptyline	11.5493	0.192491	0	60
over time	Trial 2	Subject 3	0:06:00-0:07:00	1	amitriptyline	5.18409	0.0864024	0.033333	59.9667
over time	Trial 2	Subject 1	0:07:00-0:08:00	1	amitriptyline	16.5435	0.275728	0.933324	59.0667
over time	Trial 2	Subject 2	0:07:00-0:08:00	1	amitriptyline	15.9254	0.265426	0	60
over time	Trial 2	Subject 3	0:07:00-0:08:00	1	amitriptyline	30.1617	0.5027	2.36664	57.6334
over time	Trial 2	Subject 1	0:08:00-0:09:00	1	amitriptyline	19.979	0.332987	0.233331	59.7667
over time	Trial 2	Subject 2	0:08:00-0:09:00	1	amitriptyline	12.0301	0.200503	0	60
over time	Trial 2	Subject 3	0:08:00-0:09:00	1	amitriptyline	24.5328	0.408884	2.53331	57.4667
over time	Trial 2	Subject 1	0:09:00-0:10:00	1	amitriptyline	11.7126	0.195212	0	60
over time	Trial 2	Subject 2	0:09:00-0:10:00	1	amitriptyline	10.9933	0.183223	0	60
over time	Trial 2	Subject 3	0:09:00-0:10:00	1	amitriptyline	27.9563	0.465944	3.26663	56.7334
over time	Trial 2	Subject 1	0:10:00-0:11:00	1	amitriptyline	8.55644	0.142609	0	60
over time	Trial 2	Subject 2	0:10:00-0:11:00	1	amitriptyline	7.53328	0.125556	0	60
over time	Trial 2	Subject 3	0:10:00-0:11:00	1	amitriptyline	21.6915	0.361529	1.66665	58.3333
over time	Trial 2	Subject 1	0:11:00-0:12:00	1	amitriptyline	11.9081	0.198471	0.566661	59.4333
over time	Trial 2	Subject 2	0:11:00-0:12:00	1	amitriptyline	28.7708	0.479518	2.99997	57
over time	Trial 2	Subject 3	0:11:00-0:12:00	1	amitriptyline	13.2127	0.220214	0.266664	59.7333
over time	Trial 2	Subject 1	0:12:00-0:13:00	1	amitriptyline	5.81455	0.0969101	0	60
over time	Trial 2	Subject 2	0:12:00-0:13:00	1	amitriptyline	31.6193	0.526993	1.26665	58.7333
over time	Trial 2	Subject 3	0:12:00-0:13:00	1	amitriptyline	20.6955	0.344929	1.69998	58.3
over time	Trial 2	Subject 1	0:13:00-0:14:00	1	amitriptyline	8.0509	0.134183	0	60
over time	Trial 2	Subject 2	0:13:00-0:14:00	1	amitriptyline	24.7786	0.412981	1.27505	58.7249
over time	Trial 2	Subject 3	0:13:00-0:14:00	1	amitriptyline	30.6043	0.510077	1.63332	58.3667
over time	Trial 2	Subject 1	0:14:00-0:15:00	1	amitriptyline	10.9157	0.181931	0	60
over time	Trial 2	Subject 2	0:14:00-0:15:00	1	amitriptyline	52.3175	0.871967	6.42487	53.5751
over time	Trial 2	Subject 3	0:14:00-0:15:00	1	amitriptyline	21.9784	0.36631	0.599994	59.4
over time	Trial 2	Subject 1	0:15:00-0:16:00	1	amitriptyline	26.1933	0.436559	0.566661	59.4333
over time	Trial 2	Subject 2	0:15:00-0:16:00	1	amitriptyline	23.3809	0.389685	1.03332	58.9667
over time	Trial 2	Subject 3	0:15:00-0:16:00	1	amitriptyline	23.6689	0.394486	0.833325	59.1667
over time	Trial 2	Subject 1	0:16:00-0:17:00	1	amitriptyline	54.0538	0.900905	8.03325	51.9667
over time	Trial 2	Subject 2	0:16:00-0:17:00	1	amitriptyline	24.8799	0.414668	0.766659	59.2333
over time	Trial 2	Subject 3	0:16:00-0:17:00	1	amitriptyline	28.6163	0.476943	0.66666	59.3333
over time	Trial 2	Subject 1	0:17:00-0:18:00	1	amitriptyline	46.6034	0.776731	4.59995	55.4
over time	Trial 2	Subject 2	0:17:00-0:18:00	1	amitriptyline	48.1321	0.80221	4.83329	55.1667
over time	Trial 2	Subject 3	0:17:00-0:18:00	1	amitriptyline	24.8158	0.4136	1.73332	58.2667
over time	Trial 2	Subject 1	0:18:00-0:19:00	1	amitriptyline	28.8156	0.480266	0.799992	59.2
over time	Trial 2	Subject 2	0:18:00-0:19:00	1	amitriptyline	19.1199	0.318668	0.099999	59.9
over time	Trial 2	Subject 3	0:18:00-0:19:00	1	amitriptyline	26.6109	0.44352	1.09999	58.9
over time	Trial 2	Subject 1	0:19:00-0:20:00	1	amitriptyline	32.3099	0.538504	2.47864	57.5214
over time	Trial 2	Subject 2	0:19:00-0:20:00	1	amitriptyline	44.9284	0.748813	3.7333	56.2667
over time	Trial 2	Subject 3	0:19:00-0:20:00	1	amitriptyline	24.3201	0.405339	0	60
over time	Trial 9	Subject 1	Start-0:01:00	2	amitriptyline	NA	NA	NA	NA
over time	Trial 9	Subject 2	Start-0:01:00	2	amitriptyline	NA	NA	NA	NA
over time	Trial 9	Subject 3	Start-0:01:00	2	amitriptyline	NA	NA	NA	NA
over time	Trial 9	Subject 1	0:01:00-0:02:00	2	amitriptyline	NA	NA	NA	NA
over time	Trial 9	Subject 2	0:01:00-0:02:00	2	amitriptyline	NA	NA	NA	NA
over time	Trial 9	Subject 3	0:01:00-0:02:00	2	amitriptyline	NA	NA	NA	NA
over time	Trial 9	Subject 1	0:02:00-0:03:00	2	amitriptyline	67.5599	1.12601	7.39993	52.5679
over time	Trial 9	Subject 2	0:02:00-0:03:00	2	amitriptyline	3.6062	0.0601039	0	59.9679
over time	Trial 9	Subject 3	0:02:00-0:03:00	2	amitriptyline	5.05579	0.084264	0	59.9679
over time	Trial 9	Subject 1	0:03:00-0:04:00	2	amitriptyline	127.262	2.12105	23.3998	36.6002
over time	Trial 9	Subject 2	0:03:00-0:04:00	2	amitriptyline	4.97451	0.0829094	0	60
over time	Trial 9	Subject 3	0:03:00-0:04:00	2	amitriptyline	28.9574	0.482628	3.49997	56.5
over time	Trial 9	Subject 1	0:04:00-0:05:00	2	amitriptyline	185.003	3.08341	30.0027	29.9973
over time	Trial 9	Subject 2	0:04:00-0:05:00	2	amitriptyline	12.4912	0.208189	0.533328	59.4667
over time	Trial 9	Subject 3	0:04:00-0:05:00	2	amitriptyline	21.9943	0.366575	1.89998	58.1
over time	Trial 9	Subject 1	0:05:00-0:06:00	2	amitriptyline	154.496	2.57496	24.4301	35.5699
over time	Trial 9	Subject 2	0:05:00-0:06:00	2	amitriptyline	13.9993	0.233324	0.499995	59.5
over time	Trial 9	Subject 3	0:05:00-0:06:00	2	amitriptyline	19.1579	0.319302	2.06665	57.9334
over time	Trial 9	Subject 1	0:06:00-0:07:00	2	amitriptyline	166.3	2.77169	28.3997	31.6003
over time	Trial 9	Subject 2	0:06:00-0:07:00	2	amitriptyline	27.5095	0.458495	3.46663	56.5334
over time	Trial 9	Subject 3	0:06:00-0:07:00	2	amitriptyline	7.05321	0.117555	0	60
over time	Trial 9	Subject 1	0:07:00-0:08:00	2	amitriptyline	119.155	1.98594	22.0331	37.9669
over time	Trial 9	Subject 2	0:07:00-0:08:00	2	amitriptyline	13.4632	0.224389	1.29999	58.7
over time	Trial 9	Subject 3	0:07:00-0:08:00	2	amitriptyline	31.5671	0.526124	3.69996	56.3
over time	Trial 9	Subject 1	0:08:00-0:09:00	2	amitriptyline	135.667	2.26115	30.7718	29.2282
over time	Trial 9	Subject 2	0:08:00-0:09:00	2	amitriptyline	8.89056	0.148178	0.633327	59.3667
over time	Trial 9	Subject 3	0:08:00-0:09:00	2	amitriptyline	17.5673	0.292791	1.63332	58.3667
over time	Trial 9	Subject 1	0:09:00-0:10:00	2	amitriptyline	130.067	2.16781	28.9003	31.0997
over time	Trial 9	Subject 2	0:09:00-0:10:00	2	amitriptyline	18.2126	0.303546	2.59997	57.4
over time	Trial 9	Subject 3	0:09:00-0:10:00	2	amitriptyline	35.0646	0.584417	1.66665	58.3333
over time	Trial 9	Subject 1	0:10:00-0:11:00	2	amitriptyline	114.887	1.91481	26.5337	33.4663
over time	Trial 9	Subject 2	0:10:00-0:11:00	2	amitriptyline	6.66383	0.111065	0.199998	59.8
over time	Trial 9	Subject 3	0:10:00-0:11:00	2	amitriptyline	29.9825	0.499713	3.36663	56.6334
over time	Trial 9	Subject 1	0:11:00-0:12:00	2	amitriptyline	115.553	1.92589	26.167	33.833
over time	Trial 9	Subject 2	0:11:00-0:12:00	2	amitriptyline	6.27244	0.104542	0	60
over time	Trial 9	Subject 3	0:11:00-0:12:00	2	amitriptyline	32.8159	0.546937	2.56664	57.4334
over time	Trial 9	Subject 1	0:12:00-0:13:00	2	amitriptyline	132.94	2.21569	27.4925	32.5075
over time	Trial 9	Subject 2	0:12:00-0:13:00	2	amitriptyline	7.88778	0.131464	0.899991	59.1
over time	Trial 9	Subject 3	0:12:00-0:13:00	2	amitriptyline	41.4416	0.6907	3.7411	56.2589
over time	Trial 9	Subject 1	0:13:00-0:14:00	2	amitriptyline	133.649	2.2275	30.3081	29.6919
over time	Trial 9	Subject 2	0:13:00-0:14:00	2	amitriptyline	4.36466	0.0727451	0	60
over time	Trial 9	Subject 3	0:13:00-0:14:00	2	amitriptyline	31.1214	0.518695	2.99217	57.0078
over time	Trial 9	Subject 1	0:14:00-0:15:00	2	amitriptyline	140.454	2.34093	34.7336	25.2664
over time	Trial 9	Subject 2	0:14:00-0:15:00	2	amitriptyline	5.60988	0.0934989	0.433329	59.5667
over time	Trial 9	Subject 3	0:14:00-0:15:00	2	amitriptyline	60.1298	1.00217	9.03324	50.9668
over time	Trial 9	Subject 1	0:15:00-0:16:00	2	amitriptyline	141.327	2.35548	34.824	25.176
over time	Trial 9	Subject 2	0:15:00-0:16:00	2	amitriptyline	5.22372	0.0870628	0	60
over time	Trial 9	Subject 3	0:15:00-0:16:00	2	amitriptyline	45.8763	0.764613	4.36662	55.6334
over time	Trial 9	Subject 1	0:16:00-0:17:00	2	amitriptyline	113.383	1.88974	27.9433	32.0567
over time	Trial 9	Subject 2	0:16:00-0:17:00	2	amitriptyline	7.47134	0.124524	0.633327	59.3667
over time	Trial 9	Subject 3	0:16:00-0:17:00	2	amitriptyline	42.703	0.711723	6.03327	53.9667
over time	Trial 9	Subject 1	0:17:00-0:18:00	2	amitriptyline	125.467	2.09114	29.7336	30.2664
over time	Trial 9	Subject 2	0:17:00-0:18:00	2	amitriptyline	9.43944	0.157326	0.777459	59.2225
over time	Trial 9	Subject 3	0:17:00-0:18:00	2	amitriptyline	38.3789	0.639654	1.96665	58.0334
over time	Trial 9	Subject 1	0:18:00-0:19:00	2	amitriptyline	110.148	1.83582	23.6556	36.3444
over time	Trial 9	Subject 2	0:18:00-0:19:00	2	amitriptyline	13.3951	0.223254	1.92251	58.0775
over time	Trial 9	Subject 3	0:18:00-0:19:00	2	amitriptyline	41.3929	0.689888	3.2333	56.7667
over time	Trial 9	Subject 1	0:19:00-0:20:00	2	amitriptyline	125.876	2.09796	29.833	30.167
over time	Trial 9	Subject 2	0:19:00-0:20:00	2	amitriptyline	11.5416	0.192362	0.466662	59.5333
over time	Trial 9	Subject 3	0:19:00-0:20:00	2	amitriptyline	13.9742	0.232906	1.03332	58.9667
over time	Trial 17	Subject 1	Start-0:01:00	3	amitriptyline	NA	NA	NA	NA
over time	Trial 17	Subject 2	Start-0:01:00	3	amitriptyline	NA	NA	NA	NA
over time	Trial 17	Subject 3	Start-0:01:00	3	amitriptyline	NA	NA	NA	NA
over time	Trial 17	Subject 1	0:01:00-0:02:00	3	amitriptyline	NA	NA	NA	NA
over time	Trial 17	Subject 2	0:01:00-0:02:00	3	amitriptyline	NA	NA	NA	NA
over time	Trial 17	Subject 3	0:01:00-0:02:00	3	amitriptyline	NA	NA	NA	NA
over time	Trial 17	Subject 1	0:02:00-0:03:00	3	amitriptyline	25.0877	0.418132	0.601794	59.3661
over time	Trial 17	Subject 2	0:02:00-0:03:00	3	amitriptyline	16.2098	0.270166	0	59.9679
over time	Trial 17	Subject 3	0:02:00-0:03:00	3	amitriptyline	9.2307	0.153846	0	59.9679
over time	Trial 17	Subject 1	0:03:00-0:04:00	3	amitriptyline	31.1421	0.51904	2.09818	57.9018
over time	Trial 17	Subject 2	0:03:00-0:04:00	3	amitriptyline	19.6965	0.328279	0.233331	59.7667
over time	Trial 17	Subject 3	0:03:00-0:04:00	3	amitriptyline	5.91924	0.0986551	0	60
over time	Trial 17	Subject 1	0:04:00-0:05:00	3	amitriptyline	11.4775	0.191294	0	60
over time	Trial 17	Subject 2	0:04:00-0:05:00	3	amitriptyline	21.9567	0.365949	0.233331	59.7667
over time	Trial 17	Subject 3	0:04:00-0:05:00	3	amitriptyline	4.66339	0.0777239	0	60
over time	Trial 17	Subject 1	0:05:00-0:06:00	3	amitriptyline	41.7318	0.695537	2.79997	57.2
over time	Trial 17	Subject 2	0:05:00-0:06:00	3	amitriptyline	25.8439	0.430736	0.33333	59.6667
over time	Trial 17	Subject 3	0:05:00-0:06:00	3	amitriptyline	4.34132	0.0723561	0	60
over time	Trial 17	Subject 1	0:06:00-0:07:00	3	amitriptyline	61.0639	1.01774	8.23325	51.7667
over time	Trial 17	Subject 2	0:06:00-0:07:00	3	amitriptyline	27.4247	0.457083	0.399996	59.6
over time	Trial 17	Subject 3	0:06:00-0:07:00	3	amitriptyline	5.93092	0.0988496	0	60
over time	Trial 17	Subject 1	0:07:00-0:08:00	3	amitriptyline	70.6341	1.17725	11.7665	48.2335
over time	Trial 17	Subject 2	0:07:00-0:08:00	3	amitriptyline	22.3105	0.371846	0	60
over time	Trial 17	Subject 3	0:07:00-0:08:00	3	amitriptyline	6.6739	0.111233	0	60
over time	Trial 17	Subject 1	0:08:00-0:09:00	3	amitriptyline	37.8673	0.631127	1.46665	58.5333
over time	Trial 17	Subject 2	0:08:00-0:09:00	3	amitriptyline	29.3573	0.489294	0.33333	59.6667
over time	Trial 17	Subject 3	0:08:00-0:09:00	3	amitriptyline	6.43626	0.107272	0	60
over time	Trial 17	Subject 1	0:09:00-0:10:00	3	amitriptyline	44.5972	0.743295	5.76661	54.2334
over time	Trial 17	Subject 2	0:09:00-0:10:00	3	amitriptyline	33.6888	0.561486	1.19999	58.8
over time	Trial 17	Subject 3	0:09:00-0:10:00	3	amitriptyline	5.43072	0.0905129	0	60
over time	Trial 17	Subject 1	0:10:00-0:11:00	3	amitriptyline	53.3526	0.889219	7.83325	52.1667
over time	Trial 17	Subject 2	0:10:00-0:11:00	3	amitriptyline	33.8505	0.564181	1.09999	58.9
over time	Trial 17	Subject 3	0:10:00-0:11:00	3	amitriptyline	4.80065	0.0800117	0	60
over time	Trial 17	Subject 1	0:11:00-0:12:00	3	amitriptyline	73.9679	1.23281	13.2999	46.7001
over time	Trial 17	Subject 2	0:11:00-0:12:00	3	amitriptyline	35.7122	0.59521	2.76664	57.2334
over time	Trial 17	Subject 3	0:11:00-0:12:00	3	amitriptyline	5.70648	0.0951089	0	60
over time	Trial 17	Subject 1	0:12:00-0:13:00	3	amitriptyline	34.1129	0.568554	4.59995	55.4
over time	Trial 17	Subject 2	0:12:00-0:13:00	3	amitriptyline	30.2864	0.504779	0.899991	59.1
over time	Trial 17	Subject 3	0:12:00-0:13:00	3	amitriptyline	4.41639	0.0736072	0	60
over time	Trial 17	Subject 1	0:13:00-0:14:00	3	amitriptyline	27.5696	0.459499	3.26663	56.7334
over time	Trial 17	Subject 2	0:13:00-0:14:00	3	amitriptyline	28.6907	0.478183	1.49998	58.5
over time	Trial 17	Subject 3	0:13:00-0:14:00	3	amitriptyline	5.51718	0.0919539	0	60
over time	Trial 17	Subject 1	0:14:00-0:15:00	3	amitriptyline	36.9053	0.615094	4.49995	55.5
over time	Trial 17	Subject 2	0:14:00-0:15:00	3	amitriptyline	19.8596	0.330996	0.399996	59.6
over time	Trial 17	Subject 3	0:14:00-0:15:00	3	amitriptyline	7.83444	0.130575	0	60
over time	Trial 17	Subject 1	0:15:00-0:16:00	3	amitriptyline	15.9115	0.265194	0	60
over time	Trial 17	Subject 2	0:15:00-0:16:00	3	amitriptyline	15.0958	0.251599	0	60
over time	Trial 17	Subject 3	0:15:00-0:16:00	3	amitriptyline	5.22226	0.0870385	0	60
over time	Trial 17	Subject 1	0:16:00-0:17:00	3	amitriptyline	36.927	0.615456	3.4333	56.5667
over time	Trial 17	Subject 2	0:16:00-0:17:00	3	amitriptyline	18.7325	0.312211	0.199998	59.8
over time	Trial 17	Subject 3	0:16:00-0:17:00	3	amitriptyline	4.98673	0.083113	0	60
over time	Trial 17	Subject 1	0:17:00-0:18:00	3	amitriptyline	57.0672	0.951129	6.49993	53.5001
over time	Trial 17	Subject 2	0:17:00-0:18:00	3	amitriptyline	30.4714	0.507861	0.566661	59.4333
over time	Trial 17	Subject 3	0:17:00-0:18:00	3	amitriptyline	5.01868	0.0836455	0	60
over time	Trial 17	Subject 1	0:18:00-0:19:00	3	amitriptyline	46.7289	0.778822	6.09994	53.9001
over time	Trial 17	Subject 2	0:18:00-0:19:00	3	amitriptyline	19.4262	0.323774	0.766659	59.2333
over time	Trial 17	Subject 3	0:18:00-0:19:00	3	amitriptyline	5.6275	0.0937926	0	60
over time	Trial 17	Subject 1	0:19:00-0:20:00	3	amitriptyline	53.6175	0.893634	7.03326	52.9667
over time	Trial 17	Subject 2	0:19:00-0:20:00	3	amitriptyline	24.9828	0.416384	0.733326	59.2667
over time	Trial 17	Subject 3	0:19:00-0:20:00	3	amitriptyline	5.39687	0.0899487	0	60
over time	Trial 8	Subject 1	Start-0:01:00	1	MP-tt	NA	NA	NA	NA
over time	Trial 8	Subject 2	Start-0:01:00	1	MP-tt	NA	NA	NA	NA
over time	Trial 8	Subject 3	Start-0:01:00	1	MP-tt	NA	NA	NA	NA
over time	Trial 8	Subject 1	0:01:00-0:02:00	1	MP-tt	NA	NA	NA	NA
over time	Trial 8	Subject 2	0:01:00-0:02:00	1	MP-tt	NA	NA	NA	NA
over time	Trial 8	Subject 3	0:01:00-0:02:00	1	MP-tt	NA	NA	NA	NA
over time	Trial 8	Subject 1	0:02:00-0:03:00	1	MP-tt	6.10693	0.101783	0	59.9679
over time	Trial 8	Subject 2	0:02:00-0:03:00	1	MP-tt	2.90107	0.0483516	0	59.9679
over time	Trial 8	Subject 3	0:02:00-0:03:00	1	MP-tt	16.6658	0.277766	0.299997	59.6679
over time	Trial 8	Subject 1	0:03:00-0:04:00	1	MP-tt	10.1154	0.168592	0	60
over time	Trial 8	Subject 2	0:03:00-0:04:00	1	MP-tt	2.8581	0.0476356	0	60
over time	Trial 8	Subject 3	0:03:00-0:04:00	1	MP-tt	8.71351	0.145227	0.099999	59.9
over time	Trial 8	Subject 1	0:04:00-0:05:00	1	MP-tt	73.5036	1.22507	13.5999	46.4001
over time	Trial 8	Subject 2	0:04:00-0:05:00	1	MP-tt	3.1414	0.0523572	0	60
over time	Trial 8	Subject 3	0:04:00-0:05:00	1	MP-tt	80.3865	1.33979	14.8362	45.1638
over time	Trial 8	Subject 1	0:05:00-0:06:00	1	MP-tt	48.025	0.800425	8.73325	51.2668
over time	Trial 8	Subject 2	0:05:00-0:06:00	1	MP-tt	3.4428	0.0573806	0	60
over time	Trial 8	Subject 3	0:05:00-0:06:00	1	MP-tt	65.4072	1.09013	8.59691	51.4031
over time	Trial 8	Subject 1	0:06:00-0:07:00	1	MP-tt	64.7271	1.0788	11.4041	48.5959
over time	Trial 8	Subject 2	0:06:00-0:07:00	1	MP-tt	5.2859	0.0880992	0.399996	59.6
over time	Trial 8	Subject 3	0:06:00-0:07:00	1	MP-tt	71.2552	1.1876	10.8999	49.1001
over time	Trial 8	Subject 1	0:07:00-0:08:00	1	MP-tt	101.723	1.69541	19.4956	40.5044
over time	Trial 8	Subject 2	0:07:00-0:08:00	1	MP-tt	3.61272	0.0602126	0	60
over time	Trial 8	Subject 3	0:07:00-0:08:00	1	MP-tt	78.1032	1.30173	13.2999	46.7001
over time	Trial 8	Subject 1	0:08:00-0:09:00	1	MP-tt	25.0713	0.41786	4.63329	55.3667
over time	Trial 8	Subject 2	0:08:00-0:09:00	1	MP-tt	51.0393	0.850663	10.4666	49.5334
over time	Trial 8	Subject 3	0:08:00-0:09:00	1	MP-tt	73.8662	1.23112	11.3666	48.6334
over time	Trial 8	Subject 1	0:09:00-0:10:00	1	MP-tt	29.1417	0.485699	2.79997	57.2
over time	Trial 8	Subject 2	0:09:00-0:10:00	1	MP-tt	40.8627	0.681052	6.93326	53.0667
over time	Trial 8	Subject 3	0:09:00-0:10:00	1	MP-tt	12.6401	0.21067	0	60
over time	Trial 8	Subject 1	0:10:00-0:11:00	1	MP-tt	183.159	3.05267	26.7397	33.2603
over time	Trial 8	Subject 2	0:10:00-0:11:00	1	MP-tt	273.469	4.55787	26.8331	33.1669
over time	Trial 8	Subject 3	0:10:00-0:11:00	1	MP-tt	110.33	1.83885	22.9064	37.0936
over time	Trial 8	Subject 1	0:11:00-0:12:00	1	MP-tt	220.562	3.67607	38.9002	21.0998
over time	Trial 8	Subject 2	0:11:00-0:12:00	1	MP-tt	66.5382	1.10898	11.0404	48.9596
over time	Trial 8	Subject 3	0:11:00-0:12:00	1	MP-tt	178.831	2.98055	36.1002	23.8998
over time	Trial 8	Subject 1	0:12:00-0:13:00	1	MP-tt	116.141	1.93571	20.0926	39.9074
over time	Trial 8	Subject 2	0:12:00-0:13:00	1	MP-tt	42.0516	0.700868	6.99273	53.0073
over time	Trial 8	Subject 3	0:12:00-0:13:00	1	MP-tt	198.258	3.30433	39.5591	20.4409
over time	Trial 8	Subject 1	0:13:00-0:14:00	1	MP-tt	27.5343	0.458909	4.03329	55.9667
over time	Trial 8	Subject 2	0:13:00-0:14:00	1	MP-tt	22.2154	0.37026	2.19998	57.8
over time	Trial 8	Subject 3	0:13:00-0:14:00	1	MP-tt	227.123	3.78543	45.9329	14.0671
over time	Trial 8	Subject 1	0:14:00-0:15:00	1	MP-tt	135.124	2.25209	28.2331	31.7669
over time	Trial 8	Subject 2	0:14:00-0:15:00	1	MP-tt	50.4754	0.841265	6.5666	53.4334
over time	Trial 8	Subject 3	0:14:00-0:15:00	1	MP-tt	227.946	3.79914	45.5085	14.4915
over time	Trial 8	Subject 1	0:15:00-0:16:00	1	MP-tt	196.873	3.28125	36.3426	23.6574
over time	Trial 8	Subject 2	0:15:00-0:16:00	1	MP-tt	71.3455	1.1891	11.4428	48.5572
over time	Trial 8	Subject 3	0:15:00-0:16:00	1	MP-tt	237.921	3.96539	49.8668	10.1332
over time	Trial 8	Subject 1	0:16:00-0:17:00	1	MP-tt	167.451	2.79088	31.7901	28.2099
over time	Trial 8	Subject 2	0:16:00-0:17:00	1	MP-tt	38.9814	0.649696	6.80053	53.1995
over time	Trial 8	Subject 3	0:16:00-0:17:00	1	MP-tt	228.834	3.81395	47.6335	12.3665
over time	Trial 8	Subject 1	0:17:00-0:18:00	1	MP-tt	147.495	2.45827	27.4439	32.5561
over time	Trial 8	Subject 2	0:17:00-0:18:00	1	MP-tt	21.0801	0.351338	3.35643	56.6436
over time	Trial 8	Subject 3	0:17:00-0:18:00	1	MP-tt	208.825	3.48045	46.4335	13.5665
over time	Trial 8	Subject 1	0:18:00-0:19:00	1	MP-tt	115.405	1.92343	24.1223	35.8777
over time	Trial 8	Subject 2	0:18:00-0:19:00	1	MP-tt	16.292	0.271536	0.733326	59.2667
over time	Trial 8	Subject 3	0:18:00-0:19:00	1	MP-tt	233.387	3.88983	46.3001	13.6999
over time	Trial 8	Subject 1	0:19:00-0:20:00	1	MP-tt	154.368	2.57283	28.1784	31.8216
over time	Trial 8	Subject 2	0:19:00-0:20:00	1	MP-tt	13.9579	0.232635	0.966657	59.0333
over time	Trial 8	Subject 3	0:19:00-0:20:00	1	MP-tt	221.476	3.69131	44.5335	15.4665
over time	Trial 11	Subject 1	Start-0:01:00	2	MP-tt	NA	NA	NA	NA
over time	Trial 11	Subject 2	Start-0:01:00	2	MP-tt	NA	NA	NA	NA
over time	Trial 11	Subject 3	Start-0:01:00	2	MP-tt	NA	NA	NA	NA
over time	Trial 11	Subject 1	0:01:00-0:02:00	2	MP-tt	NA	NA	NA	NA
over time	Trial 11	Subject 2	0:01:00-0:02:00	2	MP-tt	NA	NA	NA	NA
over time	Trial 11	Subject 3	0:01:00-0:02:00	2	MP-tt	NA	NA	NA	NA
over time	Trial 11	Subject 1	0:02:00-0:03:00	2	MP-tt	232.917	3.88199	45.6347	14.3332
over time	Trial 11	Subject 2	0:02:00-0:03:00	2	MP-tt	97.0203	1.61702	21.4998	38.4681
over time	Trial 11	Subject 3	0:02:00-0:03:00	2	MP-tt	107.44	1.79069	24.8664	35.1014
over time	Trial 11	Subject 1	0:03:00-0:04:00	2	MP-tt	84.4262	1.40712	17.098	42.902
over time	Trial 11	Subject 2	0:03:00-0:04:00	2	MP-tt	53.041	0.884025	9.83324	50.1668
over time	Trial 11	Subject 3	0:03:00-0:04:00	2	MP-tt	41.1553	0.685929	6.9666	53.0334
over time	Trial 11	Subject 1	0:04:00-0:05:00	2	MP-tt	97.3461	1.62245	17.4665	42.5335
over time	Trial 11	Subject 2	0:04:00-0:05:00	2	MP-tt	46.926	0.782108	8.53325	51.4668
over time	Trial 11	Subject 3	0:04:00-0:05:00	2	MP-tt	46.0266	0.767118	8.33325	51.6668
over time	Trial 11	Subject 1	0:05:00-0:06:00	2	MP-tt	91.2006	1.52003	21.0331	38.9669
over time	Trial 11	Subject 2	0:05:00-0:06:00	2	MP-tt	20.3559	0.339268	2.96664	57.0334
over time	Trial 11	Subject 3	0:05:00-0:06:00	2	MP-tt	14.5932	0.243222	1.79998	58.2
over time	Trial 11	Subject 1	0:06:00-0:07:00	2	MP-tt	43.6428	0.727387	6.99993	53.0001
over time	Trial 11	Subject 2	0:06:00-0:07:00	2	MP-tt	60.0323	1.00055	12.8665	47.1335
over time	Trial 11	Subject 3	0:06:00-0:07:00	2	MP-tt	27.2193	0.45366	1.99998	58
over time	Trial 11	Subject 1	0:07:00-0:08:00	2	MP-tt	41.7406	0.695684	7.49992	52.5001
over time	Trial 11	Subject 2	0:07:00-0:08:00	2	MP-tt	17.4322	0.29054	1.89998	58.1
over time	Trial 11	Subject 3	0:07:00-0:08:00	2	MP-tt	13.2087	0.220147	0.799992	59.2
over time	Trial 11	Subject 1	0:08:00-0:09:00	2	MP-tt	80.7096	1.34517	16.2052	43.7948
over time	Trial 11	Subject 2	0:08:00-0:09:00	2	MP-tt	62.2505	1.03752	11.0386	48.9614
over time	Trial 11	Subject 3	0:08:00-0:09:00	2	MP-tt	15.083	0.251385	1.20539	58.7946
over time	Trial 11	Subject 1	0:09:00-0:10:00	2	MP-tt	166.527	2.77548	32.6609	27.3391
over time	Trial 11	Subject 2	0:09:00-0:10:00	2	MP-tt	100.685	1.6781	20.4337	39.5663
over time	Trial 11	Subject 3	0:09:00-0:10:00	2	MP-tt	111.648	1.86081	22.1337	37.8663
over time	Trial 11	Subject 1	0:10:00-0:11:00	2	MP-tt	238.703	3.97843	42.7062	17.2938
over time	Trial 11	Subject 2	0:10:00-0:11:00	2	MP-tt	133.314	2.22193	26.6003	33.3997
over time	Trial 11	Subject 3	0:10:00-0:11:00	2	MP-tt	89.2358	1.48728	17.1605	42.8395
over time	Trial 11	Subject 1	0:11:00-0:12:00	2	MP-tt	278.765	4.64613	44.9668	15.0332
over time	Trial 11	Subject 2	0:11:00-0:12:00	2	MP-tt	47.7021	0.795043	9.4933	50.5067
over time	Trial 11	Subject 3	0:11:00-0:12:00	2	MP-tt	88.4871	1.4748	18.7737	41.2263
over time	Trial 11	Subject 1	0:12:00-0:13:00	2	MP-tt	209.288	3.48817	42.5668	17.4332
over time	Trial 11	Subject 2	0:12:00-0:13:00	2	MP-tt	87.0336	1.45057	19.1743	40.8257
over time	Trial 11	Subject 3	0:12:00-0:13:00	2	MP-tt	90.1032	1.50173	20.1926	39.8074
over time	Trial 11	Subject 1	0:13:00-0:14:00	2	MP-tt	185.882	3.09807	38.4335	21.5665
over time	Trial 11	Subject 2	0:13:00-0:14:00	2	MP-tt	144.169	2.40284	29.5252	30.4748
over time	Trial 11	Subject 3	0:13:00-0:14:00	2	MP-tt	56.6414	0.944033	9.73324	50.2668
over time	Trial 11	Subject 1	0:14:00-0:15:00	2	MP-tt	188.803	3.14674	42.4668	17.5332
over time	Trial 11	Subject 2	0:14:00-0:15:00	2	MP-tt	78.9758	1.31628	13.5422	46.4578
over time	Trial 11	Subject 3	0:14:00-0:15:00	2	MP-tt	148.297	2.47164	33.942	26.058
over time	Trial 11	Subject 1	0:15:00-0:16:00	2	MP-tt	173.993	2.89991	40.0573	19.9427
over time	Trial 11	Subject 2	0:15:00-0:16:00	2	MP-tt	177.497	2.95832	38.4573	21.5427
over time	Trial 11	Subject 3	0:15:00-0:16:00	2	MP-tt	112.794	1.87992	25.1574	34.8426
over time	Trial 11	Subject 1	0:16:00-0:17:00	2	MP-tt	238.726	3.97881	44.3662	15.6338
over time	Trial 11	Subject 2	0:16:00-0:17:00	2	MP-tt	69.2702	1.15452	13.9999	46.0001
over time	Trial 11	Subject 3	0:16:00-0:17:00	2	MP-tt	78.6191	1.31033	11.3666	48.6334
over time	Trial 11	Subject 1	0:17:00-0:18:00	2	MP-tt	171.439	2.85734	38.6437	21.3563
over time	Trial 11	Subject 2	0:17:00-0:18:00	2	MP-tt	45.8208	0.763688	9.64404	50.356
over time	Trial 11	Subject 3	0:17:00-0:18:00	2	MP-tt	159.685	2.66144	36.5104	23.4896
over time	Trial 11	Subject 1	0:18:00-0:19:00	2	MP-tt	254.082	4.23475	46.5668	13.4332
over time	Trial 11	Subject 2	0:18:00-0:19:00	2	MP-tt	223.849	3.73085	43.4221	16.5779
over time	Trial 11	Subject 3	0:18:00-0:19:00	2	MP-tt	112.641	1.87737	23.189	36.811
over time	Trial 11	Subject 1	0:19:00-0:20:00	2	MP-tt	235.597	3.92666	50.1214	9.87857
over time	Trial 11	Subject 2	0:19:00-0:20:00	2	MP-tt	191.958	3.19934	41.9662	18.0338
over time	Trial 11	Subject 3	0:19:00-0:20:00	2	MP-tt	105.367	1.75613	20.6785	39.3215
over time	Trial 4	Subject 1	Start-0:01:00	3	MP-tt	NA	NA	NA	NA
over time	Trial 4	Subject 2	Start-0:01:00	3	MP-tt	NA	NA	NA	NA
over time	Trial 4	Subject 3	Start-0:01:00	3	MP-tt	NA	NA	NA	NA
over time	Trial 4	Subject 1	0:01:00-0:02:00	3	MP-tt	NA	NA	NA	NA
over time	Trial 4	Subject 2	0:01:00-0:02:00	3	MP-tt	NA	NA	NA	NA
over time	Trial 4	Subject 3	0:01:00-0:02:00	3	MP-tt	NA	NA	NA	NA
over time	Trial 4	Subject 1	0:02:00-0:03:00	3	MP-tt	31.3818	0.523035	4.06663	55.9012
over time	Trial 4	Subject 2	0:02:00-0:03:00	3	MP-tt	9.5818	0.159698	0.699993	59.2679
over time	Trial 4	Subject 3	0:02:00-0:03:00	3	MP-tt	267.132	4.45224	49.8346	10.1332
over time	Trial 4	Subject 1	0:03:00-0:04:00	3	MP-tt	30.8467	0.514117	4.99995	55
over time	Trial 4	Subject 2	0:03:00-0:04:00	3	MP-tt	6.39322	0.106555	0.366663	59.6333
over time	Trial 4	Subject 3	0:03:00-0:04:00	3	MP-tt	260.153	4.33592	49.4668	10.5332
over time	Trial 4	Subject 1	0:04:00-0:05:00	3	MP-tt	20.5522	0.34254	2.19998	57.8
over time	Trial 4	Subject 2	0:04:00-0:05:00	3	MP-tt	3.57769	0.0596287	0	60
over time	Trial 4	Subject 3	0:04:00-0:05:00	3	MP-tt	247.961	4.13273	44.5335	15.4665
over time	Trial 4	Subject 1	0:05:00-0:06:00	3	MP-tt	7.34521	0.122421	0.599994	59.4
over time	Trial 4	Subject 2	0:05:00-0:06:00	3	MP-tt	6.42589	0.107099	0.699993	59.3
over time	Trial 4	Subject 3	0:05:00-0:06:00	3	MP-tt	207.457	3.45765	46.8335	13.1665
over time	Trial 4	Subject 1	0:06:00-0:07:00	3	MP-tt	12.0942	0.201572	1.13332	58.8667
over time	Trial 4	Subject 2	0:06:00-0:07:00	3	MP-tt	6.03366	0.100562	0.266664	59.7333
over time	Trial 4	Subject 3	0:06:00-0:07:00	3	MP-tt	221.435	3.69062	47.4668	12.5332
over time	Trial 4	Subject 1	0:07:00-0:08:00	3	MP-tt	5.20655	0.0867767	0.099999	59.9
over time	Trial 4	Subject 2	0:07:00-0:08:00	3	MP-tt	5.44622	0.0907713	0.599994	59.4
over time	Trial 4	Subject 3	0:07:00-0:08:00	3	MP-tt	186.133	3.10225	40.7669	19.2331
over time	Trial 4	Subject 1	0:08:00-0:09:00	3	MP-tt	5.32258	0.0887105	0	60
over time	Trial 4	Subject 2	0:08:00-0:09:00	3	MP-tt	8.8735	0.147893	0.466662	59.5333
over time	Trial 4	Subject 3	0:08:00-0:09:00	3	MP-tt	211.714	3.5286	45.6001	14.3999
over time	Trial 4	Subject 1	0:09:00-0:10:00	3	MP-tt	73.2523	1.22088	12.7392	47.2608
over time	Trial 4	Subject 2	0:09:00-0:10:00	3	MP-tt	9.50476	0.158414	0.799992	59.2
over time	Trial 4	Subject 3	0:09:00-0:10:00	3	MP-tt	176.051	2.93421	38.6002	21.3998
over time	Trial 4	Subject 1	0:10:00-0:11:00	3	MP-tt	82.3996	1.37334	18.4004	41.5996
over time	Trial 4	Subject 2	0:10:00-0:11:00	3	MP-tt	4.5112	0.0751874	0	60
over time	Trial 4	Subject 3	0:10:00-0:11:00	3	MP-tt	177.118	2.95199	40.5002	19.4998
over time	Trial 4	Subject 1	0:11:00-0:12:00	3	MP-tt	140.727	2.34547	27.0337	32.9663
over time	Trial 4	Subject 2	0:11:00-0:12:00	3	MP-tt	66.007	1.10013	11.4999	48.5001
over time	Trial 4	Subject 3	0:11:00-0:12:00	3	MP-tt	193.309	3.22185	40.4335	19.5665
over time	Trial 4	Subject 1	0:12:00-0:13:00	3	MP-tt	170.451	2.84088	34.8003	25.1997
over time	Trial 4	Subject 2	0:12:00-0:13:00	3	MP-tt	43.3755	0.722933	2.26664	57.7334
over time	Trial 4	Subject 3	0:12:00-0:13:00	3	MP-tt	220.861	3.68105	44.1257	15.8743
over time	Trial 4	Subject 1	0:13:00-0:14:00	3	MP-tt	146.902	2.4484	32.0252	27.9748
over time	Trial 4	Subject 2	0:13:00-0:14:00	3	MP-tt	43.6911	0.728193	3.69996	56.3
over time	Trial 4	Subject 3	0:13:00-0:14:00	3	MP-tt	138.594	2.30993	32.0747	27.9253
over time	Trial 4	Subject 1	0:14:00-0:15:00	3	MP-tt	103.027	1.71713	23.3998	36.6002
over time	Trial 4	Subject 2	0:14:00-0:15:00	3	MP-tt	45.105	0.751757	3.93329	56.0667
over time	Trial 4	Subject 3	0:14:00-0:15:00	3	MP-tt	165.094	2.7516	39.8245	20.1755
over time	Trial 4	Subject 1	0:15:00-0:16:00	3	MP-tt	4.2259	0.0704323	0	60
over time	Trial 4	Subject 2	0:15:00-0:16:00	3	MP-tt	39.4106	0.65685	7.1666	52.8334
over time	Trial 4	Subject 3	0:15:00-0:16:00	3	MP-tt	115.766	1.92946	25.076	34.924
over time	Trial 4	Subject 1	0:16:00-0:17:00	3	MP-tt	74.8353	1.24727	14.8332	45.1668
over time	Trial 4	Subject 2	0:16:00-0:17:00	3	MP-tt	25.477	0.424621	2.9333	57.0667
over time	Trial 4	Subject 3	0:16:00-0:17:00	3	MP-tt	119.077	1.98464	25.7003	34.2997
over time	Trial 4	Subject 1	0:17:00-0:18:00	3	MP-tt	39.7858	0.663103	7.36659	52.6334
over time	Trial 4	Subject 2	0:17:00-0:18:00	3	MP-tt	3.60048	0.0600086	0	60
over time	Trial 4	Subject 3	0:17:00-0:18:00	3	MP-tt	222.897	3.71499	47.856	12.144
over time	Trial 4	Subject 1	0:18:00-0:19:00	3	MP-tt	3.87932	0.064656	0	60
over time	Trial 4	Subject 2	0:18:00-0:19:00	3	MP-tt	3.81699	0.0636171	0	60
over time	Trial 4	Subject 3	0:18:00-0:19:00	3	MP-tt	94.9461	1.58245	23.8998	36.1002
over time	Trial 4	Subject 1	0:19:00-0:20:00	3	MP-tt	5.33554	0.0889265	0	60
over time	Trial 4	Subject 2	0:19:00-0:20:00	3	MP-tt	3.28625	0.0547714	0	60
over time	Trial 4	Subject 3	0:19:00-0:20:00	3	MP-tt	79.0153	1.31693	15.7665	44.2335
over time	Trial 12	Subject 1	Start-0:01:00	1	MP-ht	NA	NA	NA	NA
over time	Trial 12	Subject 2	Start-0:01:00	1	MP-ht	NA	NA	NA	NA
over time	Trial 12	Subject 3	Start-0:01:00	1	MP-ht	NA	NA	NA	NA
over time	Trial 12	Subject 1	0:01:00-0:02:00	1	MP-ht	NA	NA	NA	NA
over time	Trial 12	Subject 2	0:01:00-0:02:00	1	MP-ht	NA	NA	NA	NA
over time	Trial 12	Subject 3	0:01:00-0:02:00	1	MP-ht	NA	NA	NA	NA
over time	Trial 12	Subject 1	0:02:00-0:03:00	1	MP-ht	14.0273	0.233791	0.33333	59.6345
over time	Trial 12	Subject 2	0:02:00-0:03:00	1	MP-ht	47.6885	0.794817	9.39991	50.568
over time	Trial 12	Subject 3	0:02:00-0:03:00	1	MP-ht	72.7925	1.21322	15.9998	43.968
over time	Trial 12	Subject 1	0:03:00-0:04:00	1	MP-ht	60.6621	1.01104	10.8666	49.1334
over time	Trial 12	Subject 2	0:03:00-0:04:00	1	MP-ht	10.0264	0.167108	0.433329	59.5667
over time	Trial 12	Subject 3	0:03:00-0:04:00	1	MP-ht	41.5452	0.692427	6.63327	53.3667
over time	Trial 12	Subject 1	0:04:00-0:05:00	1	MP-ht	16.1224	0.268709	0	60
over time	Trial 12	Subject 2	0:04:00-0:05:00	1	MP-ht	5.68072	0.0946796	0	60
over time	Trial 12	Subject 3	0:04:00-0:05:00	1	MP-ht	7.57944	0.126325	0.136332	59.8637
over time	Trial 12	Subject 1	0:05:00-0:06:00	1	MP-ht	17.666	0.294436	1.16666	58.8333
over time	Trial 12	Subject 2	0:05:00-0:06:00	1	MP-ht	22.941	0.382354	3.66663	56.3334
over time	Trial 12	Subject 3	0:05:00-0:06:00	1	MP-ht	37.8836	0.631399	6.89693	53.1031
over time	Trial 12	Subject 1	0:06:00-0:07:00	1	MP-ht	16.6442	0.277406	1.19999	58.8
over time	Trial 12	Subject 2	0:06:00-0:07:00	1	MP-ht	24.4053	0.40676	3.3333	56.6667
over time	Trial 12	Subject 3	0:06:00-0:07:00	1	MP-ht	43.8275	0.730466	7.23326	52.7667
over time	Trial 12	Subject 1	0:07:00-0:08:00	1	MP-ht	29.2341	0.487239	3.69996	56.3
over time	Trial 12	Subject 2	0:07:00-0:08:00	1	MP-ht	93.1405	1.55236	18.6046	41.3954
over time	Trial 12	Subject 3	0:07:00-0:08:00	1	MP-ht	55.1043	0.918415	11.8665	48.1335
over time	Trial 12	Subject 1	0:08:00-0:09:00	1	MP-ht	34.1058	0.568436	4.09996	55.9
over time	Trial 12	Subject 2	0:08:00-0:09:00	1	MP-ht	113.557	1.89263	23.4283	36.5717
over time	Trial 12	Subject 3	0:08:00-0:09:00	1	MP-ht	67.2476	1.1208	15.0719	44.9281
over time	Trial 12	Subject 1	0:09:00-0:10:00	1	MP-ht	31.5349	0.525588	3.69996	56.3
over time	Trial 12	Subject 2	0:09:00-0:10:00	1	MP-ht	130.438	2.17398	25.6664	34.3336
over time	Trial 12	Subject 3	0:09:00-0:10:00	1	MP-ht	18.8657	0.314432	2.69457	57.3054
over time	Trial 12	Subject 1	0:10:00-0:11:00	1	MP-ht	124.524	2.07543	24.6064	35.3936
over time	Trial 12	Subject 2	0:10:00-0:11:00	1	MP-ht	177.433	2.95725	36.4062	23.5938
over time	Trial 12	Subject 3	0:10:00-0:11:00	1	MP-ht	28.4011	0.473357	4.06663	55.9334
over time	Trial 12	Subject 1	0:11:00-0:12:00	1	MP-ht	189.646	3.16079	43.9335	16.0665
over time	Trial 12	Subject 2	0:11:00-0:12:00	1	MP-ht	214.139	3.56901	39.8335	20.1665
over time	Trial 12	Subject 3	0:11:00-0:12:00	1	MP-ht	60.0556	1.00094	10.9666	49.0334
over time	Trial 12	Subject 1	0:12:00-0:13:00	1	MP-ht	42.1181	0.701975	6.8666	53.1073
over time	Trial 12	Subject 2	0:12:00-0:13:00	1	MP-ht	222.827	3.71381	43.874	16.0998
over time	Trial 12	Subject 3	0:12:00-0:13:00	1	MP-ht	114.085	1.90143	27.3409	32.6591
over time	Trial 12	Subject 1	0:13:00-0:14:00	1	MP-ht	21.4706	0.357846	1.73332	58.2667
over time	Trial 12	Subject 2	0:13:00-0:14:00	1	MP-ht	182.386	3.0398	35.9002	24.0998
over time	Trial 12	Subject 3	0:13:00-0:14:00	1	MP-ht	23.0236	0.383731	2.45884	57.5412
over time	Trial 12	Subject 1	0:14:00-0:15:00	1	MP-ht	56.7735	0.946234	9.47557	50.5244
over time	Trial 12	Subject 2	0:14:00-0:15:00	1	MP-ht	266.787	4.44649	49.2668	10.7332
over time	Trial 12	Subject 3	0:14:00-0:15:00	1	MP-ht	45.9346	0.765584	7.09993	52.9001
over time	Trial 12	Subject 1	0:15:00-0:16:00	1	MP-ht	72.1483	1.20248	11.8242	48.1758
over time	Trial 12	Subject 2	0:15:00-0:16:00	1	MP-ht	169.355	2.82262	34.524	25.476
over time	Trial 12	Subject 3	0:15:00-0:16:00	1	MP-ht	65.013	1.08356	14.6999	45.3001
over time	Trial 12	Subject 1	0:16:00-0:17:00	1	MP-ht	189.261	3.15439	43.0098	16.9902
over time	Trial 12	Subject 2	0:16:00-0:17:00	1	MP-ht	175.005	2.91678	39.4996	20.5004
over time	Trial 12	Subject 3	0:16:00-0:17:00	1	MP-ht	114.713	1.9119	25.2997	34.7003
over time	Trial 12	Subject 1	0:17:00-0:18:00	1	MP-ht	111.989	1.8665	26.4562	33.5438
over time	Trial 12	Subject 2	0:17:00-0:18:00	1	MP-ht	223.63	3.72721	47.077	12.8999
over time	Trial 12	Subject 3	0:17:00-0:18:00	1	MP-ht	78.8358	1.31394	14.6999	45.3001
over time	Trial 12	Subject 1	0:18:00-0:19:00	1	MP-ht	76.3102	1.27185	14.0999	45.9001
over time	Trial 12	Subject 2	0:18:00-0:19:00	1	MP-ht	238.978	3.98301	45.1335	14.8665
over time	Trial 12	Subject 3	0:18:00-0:19:00	1	MP-ht	105.036	1.75061	25.1664	34.8336
over time	Trial 12	Subject 1	0:19:00-0:20:00	1	MP-ht	16.2875	0.271461	1.19999	58.8
over time	Trial 12	Subject 2	0:19:00-0:20:00	1	MP-ht	167.51	2.79185	35.4116	24.5664
over time	Trial 12	Subject 3	0:19:00-0:20:00	1	MP-ht	58.8727	0.981222	11.5666	48.4334
over time	Trial 5	Subject 1	Start-0:01:00	2	MP-ht	NA	NA	NA	NA
over time	Trial 5	Subject 2	Start-0:01:00	2	MP-ht	NA	NA	NA	NA
over time	Trial 5	Subject 3	Start-0:01:00	2	MP-ht	NA	NA	NA	NA
over time	Trial 5	Subject 1	0:01:00-0:02:00	2	MP-ht	NA	NA	NA	NA
over time	Trial 5	Subject 2	0:01:00-0:02:00	2	MP-ht	NA	NA	NA	NA
over time	Trial 5	Subject 3	0:01:00-0:02:00	2	MP-ht	NA	NA	NA	NA
over time	Trial 5	Subject 1	0:02:00-0:03:00	2	MP-ht	7.07465	0.117912	0	59.9679
over time	Trial 5	Subject 2	0:02:00-0:03:00	2	MP-ht	32.6936	0.544899	2.9333	57.0346
over time	Trial 5	Subject 3	0:02:00-0:03:00	2	MP-ht	19.4901	0.324839	0	59.9679
over time	Trial 5	Subject 1	0:03:00-0:04:00	2	MP-ht	6.66102	0.111018	0	60
over time	Trial 5	Subject 2	0:03:00-0:04:00	2	MP-ht	19.7178	0.328633	0.866658	59.1333
over time	Trial 5	Subject 3	0:03:00-0:04:00	2	MP-ht	19.3373	0.322292	0	60
over time	Trial 5	Subject 1	0:04:00-0:05:00	2	MP-ht	5.25457	0.087577	0	60
over time	Trial 5	Subject 2	0:04:00-0:05:00	2	MP-ht	13.4219	0.223701	0	60
over time	Trial 5	Subject 3	0:04:00-0:05:00	2	MP-ht	15.9704	0.266176	0	60
over time	Trial 5	Subject 1	0:05:00-0:06:00	2	MP-ht	6.07745	0.101292	0	60
over time	Trial 5	Subject 2	0:05:00-0:06:00	2	MP-ht	19.366	0.322771	0.766659	59.2333
over time	Trial 5	Subject 3	0:05:00-0:06:00	2	MP-ht	10.2984	0.171642	0.033333	59.9667
over time	Trial 5	Subject 1	0:06:00-0:07:00	2	MP-ht	5.54519	0.0924207	0	60
over time	Trial 5	Subject 2	0:06:00-0:07:00	2	MP-ht	17.8228	0.297049	0.066666	59.9333
over time	Trial 5	Subject 3	0:06:00-0:07:00	2	MP-ht	7.75952	0.129327	0	60
over time	Trial 5	Subject 1	0:07:00-0:08:00	2	MP-ht	5.45662	0.0909446	0	60
over time	Trial 5	Subject 2	0:07:00-0:08:00	2	MP-ht	29.4405	0.49068	2.56664	57.4334
over time	Trial 5	Subject 3	0:07:00-0:08:00	2	MP-ht	7.67398	0.127901	0	60
over time	Trial 5	Subject 1	0:08:00-0:09:00	2	MP-ht	5.65739	0.0942908	0	60
over time	Trial 5	Subject 2	0:08:00-0:09:00	2	MP-ht	26.4523	0.440876	1.53332	58.4667
over time	Trial 5	Subject 3	0:08:00-0:09:00	2	MP-ht	6.79333	0.113223	0	60
over time	Trial 5	Subject 1	0:09:00-0:10:00	2	MP-ht	8.77129	0.14619	0.705993	59.294
over time	Trial 5	Subject 2	0:09:00-0:10:00	2	MP-ht	111.028	1.85049	18.4331	41.5669
over time	Trial 5	Subject 3	0:09:00-0:10:00	2	MP-ht	47.3497	0.789169	5.79994	54.2001
over time	Trial 5	Subject 1	0:10:00-0:11:00	2	MP-ht	33.5979	0.559971	2.79397	57.206
over time	Trial 5	Subject 2	0:10:00-0:11:00	2	MP-ht	269.521	4.49206	43.6062	16.3938
over time	Trial 5	Subject 3	0:10:00-0:11:00	2	MP-ht	115.02	1.91702	23.2064	36.7936
over time	Trial 5	Subject 1	0:11:00-0:12:00	2	MP-ht	23.4183	0.390309	1.13332	58.8667
over time	Trial 5	Subject 2	0:11:00-0:12:00	2	MP-ht	274.107	4.5685	45.7596	14.2404
over time	Trial 5	Subject 3	0:11:00-0:12:00	2	MP-ht	157.916	2.63195	30.4598	29.5402
over time	Trial 5	Subject 1	0:12:00-0:13:00	2	MP-ht	36.5168	0.60862	2.8333	57.1667
over time	Trial 5	Subject 2	0:12:00-0:13:00	2	MP-ht	266.383	4.43976	48.4662	11.5338
over time	Trial 5	Subject 3	0:12:00-0:13:00	2	MP-ht	185.119	3.08535	40.1741	19.8259
over time	Trial 5	Subject 1	0:13:00-0:14:00	2	MP-ht	24.0451	0.400755	1.39999	58.6
over time	Trial 5	Subject 2	0:13:00-0:14:00	2	MP-ht	232.082	3.86807	46.9662	13.0338
over time	Trial 5	Subject 3	0:13:00-0:14:00	2	MP-ht	126.075	2.10127	24.4586	35.5414
over time	Trial 5	Subject 1	0:14:00-0:15:00	2	MP-ht	21.8354	0.363927	2.03331	57.9667
over time	Trial 5	Subject 2	0:14:00-0:15:00	2	MP-ht	235.019	3.91703	45.7085	14.2915
over time	Trial 5	Subject 3	0:14:00-0:15:00	2	MP-ht	94.7021	1.57838	18.5998	41.4002
over time	Trial 5	Subject 1	0:15:00-0:16:00	2	MP-ht	25.7162	0.428608	2.03331	57.9667
over time	Trial 5	Subject 2	0:15:00-0:16:00	2	MP-ht	283.003	4.71677	49.1334	10.8666
over time	Trial 5	Subject 3	0:15:00-0:16:00	2	MP-ht	67.107	1.11846	11.1428	48.8572
over time	Trial 5	Subject 1	0:16:00-0:17:00	2	MP-ht	102.111	1.70187	18.1998	41.8002
over time	Trial 5	Subject 2	0:16:00-0:17:00	2	MP-ht	233.106	3.88513	47.0668	12.9332
over time	Trial 5	Subject 3	0:16:00-0:17:00	2	MP-ht	148.65	2.47753	29.0901	30.9099
over time	Trial 5	Subject 1	0:17:00-0:18:00	2	MP-ht	43.8281	0.730476	5.46661	54.5334
over time	Trial 5	Subject 2	0:17:00-0:18:00	2	MP-ht	225.156	3.75264	42.8668	17.1332
over time	Trial 5	Subject 3	0:17:00-0:18:00	2	MP-ht	83.4668	1.39113	14.0665	45.9335
over time	Trial 5	Subject 1	0:18:00-0:19:00	2	MP-ht	44.8599	0.747673	5.89994	54.1001
over time	Trial 5	Subject 2	0:18:00-0:19:00	2	MP-ht	185.615	3.09361	39.8002	20.1998
over time	Trial 5	Subject 3	0:18:00-0:19:00	2	MP-ht	68.6691	1.1445	12.2999	47.7001
over time	Trial 5	Subject 1	0:19:00-0:20:00	2	MP-ht	50.4007	0.84002	7.33326	52.6667
over time	Trial 5	Subject 2	0:19:00-0:20:00	2	MP-ht	195.269	3.25451	39.7335	20.2665
over time	Trial 5	Subject 3	0:19:00-0:20:00	2	MP-ht	71.644	1.19408	10.6666	49.3334
over time	Trial 16	Subject 1	Start-0:01:00	3	MP-ht	NA	NA	NA	NA
over time	Trial 16	Subject 2	Start-0:01:00	3	MP-ht	NA	NA	NA	NA
over time	Trial 16	Subject 3	Start-0:01:00	3	MP-ht	NA	NA	NA	NA
over time	Trial 16	Subject 1	0:01:00-0:02:00	3	MP-ht	NA	NA	NA	NA
over time	Trial 16	Subject 2	0:01:00-0:02:00	3	MP-ht	NA	NA	NA	NA
over time	Trial 16	Subject 3	0:01:00-0:02:00	3	MP-ht	NA	NA	NA	NA
over time	Trial 16	Subject 1	0:02:00-0:03:00	3	MP-ht	8.0407	0.134013	0	59.9679
over time	Trial 16	Subject 2	0:02:00-0:03:00	3	MP-ht	4.18322	0.069721	0	59.9679
over time	Trial 16	Subject 3	0:02:00-0:03:00	3	MP-ht	4.83264	0.0805447	0	59.9679
over time	Trial 16	Subject 1	0:03:00-0:04:00	3	MP-ht	11.0939	0.184899	0	60
over time	Trial 16	Subject 2	0:03:00-0:04:00	3	MP-ht	4.0431	0.0673857	0	60
over time	Trial 16	Subject 3	0:03:00-0:04:00	3	MP-ht	4.64453	0.0774096	0	60
over time	Trial 16	Subject 1	0:04:00-0:05:00	3	MP-ht	5.14228	0.0857055	0	60
over time	Trial 16	Subject 2	0:04:00-0:05:00	3	MP-ht	4.703	0.0783841	0	60
over time	Trial 16	Subject 3	0:04:00-0:05:00	3	MP-ht	4.64674	0.0774464	0	60
over time	Trial 16	Subject 1	0:05:00-0:06:00	3	MP-ht	5.41259	0.0902107	0	60
over time	Trial 16	Subject 2	0:05:00-0:06:00	3	MP-ht	3.57987	0.0596651	0	60
over time	Trial 16	Subject 3	0:05:00-0:06:00	3	MP-ht	4.62706	0.0771185	0	60
over time	Trial 16	Subject 1	0:06:00-0:07:00	3	MP-ht	6.08853	0.101476	0	60
over time	Trial 16	Subject 2	0:06:00-0:07:00	3	MP-ht	3.78627	0.0631052	0	60
over time	Trial 16	Subject 3	0:06:00-0:07:00	3	MP-ht	3.99625	0.0666048	0	60
over time	Trial 16	Subject 1	0:07:00-0:08:00	3	MP-ht	46.974	0.782907	8.86658	51.1334
over time	Trial 16	Subject 2	0:07:00-0:08:00	3	MP-ht	4.6829	0.0780491	0	60
over time	Trial 16	Subject 3	0:07:00-0:08:00	3	MP-ht	128.935	2.14895	28.833	31.167
over time	Trial 16	Subject 1	0:08:00-0:09:00	3	MP-ht	137.883	2.29807	29.633	30.367
over time	Trial 16	Subject 2	0:08:00-0:09:00	3	MP-ht	20.7147	0.345248	1.79998	58.2
over time	Trial 16	Subject 3	0:08:00-0:09:00	3	MP-ht	173.633	2.89391	32.4717	27.5283
over time	Trial 16	Subject 1	0:09:00-0:10:00	3	MP-ht	98.8512	1.64754	18.1998	41.8002
over time	Trial 16	Subject 2	0:09:00-0:10:00	3	MP-ht	9.58608	0.15977	0	60
over time	Trial 16	Subject 3	0:09:00-0:10:00	3	MP-ht	212.867	3.54781	41.8668	18.1332
over time	Trial 16	Subject 1	0:10:00-0:11:00	3	MP-ht	124.306	2.07179	26.8997	33.1003
over time	Trial 16	Subject 2	0:10:00-0:11:00	3	MP-ht	47.2111	0.786859	9.6065	50.3935
over time	Trial 16	Subject 3	0:10:00-0:11:00	3	MP-ht	186.254	3.10426	37.5936	22.4064
over time	Trial 16	Subject 1	0:11:00-0:12:00	3	MP-ht	74.1604	1.23602	14.5999	45.4001
over time	Trial 16	Subject 2	0:11:00-0:12:00	3	MP-ht	40.5292	0.675493	6.09334	53.9067
over time	Trial 16	Subject 3	0:11:00-0:12:00	3	MP-ht	239.324	3.98877	45.0662	14.9338
over time	Trial 16	Subject 1	0:12:00-0:13:00	3	MP-ht	162.334	2.7056	32.8741	27.1259
over time	Trial 16	Subject 2	0:12:00-0:13:00	3	MP-ht	6.5154	0.108591	0	60
over time	Trial 16	Subject 3	0:12:00-0:13:00	3	MP-ht	94.262	1.57105	18.0998	41.9002
over time	Trial 16	Subject 1	0:13:00-0:14:00	3	MP-ht	174.883	2.91474	39.7251	20.2749
over time	Trial 16	Subject 2	0:13:00-0:14:00	3	MP-ht	39.8806	0.664683	5.79994	54.2001
over time	Trial 16	Subject 3	0:13:00-0:14:00	3	MP-ht	227.597	3.79333	42.6996	17.3004
over time	Trial 16	Subject 1	0:14:00-0:15:00	3	MP-ht	204.686	3.41147	44.0086	15.9914
over time	Trial 16	Subject 2	0:14:00-0:15:00	3	MP-ht	120.191	2.00321	21.6998	38.3002
over time	Trial 16	Subject 3	0:14:00-0:15:00	3	MP-ht	117.279	1.95466	21.2331	38.7669
over time	Trial 16	Subject 1	0:15:00-0:16:00	3	MP-ht	53.521	0.892026	10.3576	49.6424
over time	Trial 16	Subject 2	0:15:00-0:16:00	3	MP-ht	201.28	3.3547	37.9996	22.0004
over time	Trial 16	Subject 3	0:15:00-0:16:00	3	MP-ht	63.1869	1.05313	12.7999	47.1758
over time	Trial 16	Subject 1	0:16:00-0:17:00	3	MP-ht	79.6956	1.32827	16.8998	43.1002
over time	Trial 16	Subject 2	0:16:00-0:17:00	3	MP-ht	130.671	2.17787	25.0997	34.9003
over time	Trial 16	Subject 3	0:16:00-0:17:00	3	MP-ht	86.5654	1.44277	15.7767	44.2233
over time	Trial 16	Subject 1	0:17:00-0:18:00	3	MP-ht	157.347	2.62248	34.4105	25.5895
over time	Trial 16	Subject 2	0:17:00-0:18:00	3	MP-ht	9.30053	0.15501	0	60
over time	Trial 16	Subject 3	0:17:00-0:18:00	3	MP-ht	193.335	3.22229	38.7335	21.2665
over time	Trial 16	Subject 1	0:18:00-0:19:00	3	MP-ht	181.51	3.02519	39.2221	20.7779
over time	Trial 16	Subject 2	0:18:00-0:19:00	3	MP-ht	8.89637	0.148274	0	60
over time	Trial 16	Subject 3	0:18:00-0:19:00	3	MP-ht	202.161	3.36938	41.1335	18.8665
over time	Trial 16	Subject 1	0:19:00-0:20:00	3	MP-ht	122.203	2.03674	24.6784	35.3216
over time	Trial 16	Subject 2	0:19:00-0:20:00	3	MP-ht	74.0087	1.23349	15.0665	44.9335
over time	Trial 16	Subject 3	0:19:00-0:20:00	3	MP-ht	194.5	3.24169	39.4549	20.5451
over time	Trial 13	Subject 1	Start-0:01:00	1	MIX-tt	NA	NA	NA	NA
over time	Trial 13	Subject 2	Start-0:01:00	1	MIX-tt	NA	NA	NA	NA
over time	Trial 13	Subject 3	Start-0:01:00	1	MIX-tt	NA	NA	NA	NA
over time	Trial 13	Subject 1	0:01:00-0:02:00	1	MIX-tt	NA	NA	NA	NA
over time	Trial 13	Subject 2	0:01:00-0:02:00	1	MIX-tt	NA	NA	NA	NA
over time	Trial 13	Subject 3	0:01:00-0:02:00	1	MIX-tt	NA	NA	NA	NA
over time	Trial 13	Subject 1	0:02:00-0:03:00	1	MIX-tt	7.06302	0.117718	0	59.9679
over time	Trial 13	Subject 2	0:02:00-0:03:00	1	MIX-tt	4.89176	0.0815302	0	59.9679
over time	Trial 13	Subject 3	0:02:00-0:03:00	1	MIX-tt	10.2784	0.171308	0	59.9679
over time	Trial 13	Subject 1	0:03:00-0:04:00	1	MIX-tt	6.35785	0.105965	0	60
over time	Trial 13	Subject 2	0:03:00-0:04:00	1	MIX-tt	4.53733	0.0756229	0	60
over time	Trial 13	Subject 3	0:03:00-0:04:00	1	MIX-tt	7.23155	0.120527	0	60
over time	Trial 13	Subject 1	0:04:00-0:05:00	1	MIX-tt	7.0369	0.117283	0	60
over time	Trial 13	Subject 2	0:04:00-0:05:00	1	MIX-tt	4.65629	0.0776055	0	60
over time	Trial 13	Subject 3	0:04:00-0:05:00	1	MIX-tt	7.86721	0.131121	0	60
over time	Trial 13	Subject 1	0:05:00-0:06:00	1	MIX-tt	7.1376	0.118961	0	60
over time	Trial 13	Subject 2	0:05:00-0:06:00	1	MIX-tt	3.50612	0.058436	0	60
over time	Trial 13	Subject 3	0:05:00-0:06:00	1	MIX-tt	7.34515	0.12242	0	60
over time	Trial 13	Subject 1	0:06:00-0:07:00	1	MIX-tt	5.59098	0.0931839	0	60
over time	Trial 13	Subject 2	0:06:00-0:07:00	1	MIX-tt	3.38798	0.0564669	0	60
over time	Trial 13	Subject 3	0:06:00-0:07:00	1	MIX-tt	7.61131	0.126856	0	60
over time	Trial 13	Subject 1	0:07:00-0:08:00	1	MIX-tt	4.65855	0.0776433	0	60
over time	Trial 13	Subject 2	0:07:00-0:08:00	1	MIX-tt	3.23645	0.0539413	0	60
over time	Trial 13	Subject 3	0:07:00-0:08:00	1	MIX-tt	6.27555	0.104594	0	60
over time	Trial 13	Subject 1	0:08:00-0:09:00	1	MIX-tt	4.14499	0.0690839	0	60
over time	Trial 13	Subject 2	0:08:00-0:09:00	1	MIX-tt	3.4854	0.0580905	0	60
over time	Trial 13	Subject 3	0:08:00-0:09:00	1	MIX-tt	6.66305	0.111052	0	60
over time	Trial 13	Subject 1	0:09:00-0:10:00	1	MIX-tt	5.10477	0.0850803	0	60
over time	Trial 13	Subject 2	0:09:00-0:10:00	1	MIX-tt	4.20475	0.0700799	0	60
over time	Trial 13	Subject 3	0:09:00-0:10:00	1	MIX-tt	6.92314	0.115387	0	60
over time	Trial 13	Subject 1	0:10:00-0:11:00	1	MIX-tt	6.28342	0.104725	0	60
over time	Trial 13	Subject 2	0:10:00-0:11:00	1	MIX-tt	4.63777	0.077297	0	60
over time	Trial 13	Subject 3	0:10:00-0:11:00	1	MIX-tt	8.21074	0.136847	0	60
over time	Trial 13	Subject 1	0:11:00-0:12:00	1	MIX-tt	4.91393	0.0818996	0	60
over time	Trial 13	Subject 2	0:11:00-0:12:00	1	MIX-tt	4.41511	0.0735859	0	60
over time	Trial 13	Subject 3	0:11:00-0:12:00	1	MIX-tt	8.18029	0.13634	0	60
over time	Trial 13	Subject 1	0:12:00-0:13:00	1	MIX-tt	4.99337	0.0832236	0	60
over time	Trial 13	Subject 2	0:12:00-0:13:00	1	MIX-tt	5.0647	0.0844125	0	60
over time	Trial 13	Subject 3	0:12:00-0:13:00	1	MIX-tt	6.22538	0.103757	0	60
over time	Trial 13	Subject 1	0:13:00-0:14:00	1	MIX-tt	5.04556	0.0840935	0	60
over time	Trial 13	Subject 2	0:13:00-0:14:00	1	MIX-tt	5.01118	0.0835204	0	60
over time	Trial 13	Subject 3	0:13:00-0:14:00	1	MIX-tt	6.33473	0.10558	0	60
over time	Trial 13	Subject 1	0:14:00-0:15:00	1	MIX-tt	5.25711	0.0876194	0	60
over time	Trial 13	Subject 2	0:14:00-0:15:00	1	MIX-tt	6.19305	0.103218	0	60
over time	Trial 13	Subject 3	0:14:00-0:15:00	1	MIX-tt	4.97156	0.0828601	0	60
over time	Trial 13	Subject 1	0:15:00-0:16:00	1	MIX-tt	5.18751	0.0864593	0	60
over time	Trial 13	Subject 2	0:15:00-0:16:00	1	MIX-tt	5.58683	0.0931148	0	60
over time	Trial 13	Subject 3	0:15:00-0:16:00	1	MIX-tt	4.8036	0.0800608	0	60
over time	Trial 13	Subject 1	0:16:00-0:17:00	1	MIX-tt	4.75482	0.0792478	0	60
over time	Trial 13	Subject 2	0:16:00-0:17:00	1	MIX-tt	5.23966	0.0873285	0	60
over time	Trial 13	Subject 3	0:16:00-0:17:00	1	MIX-tt	4.55061	0.0758442	0	60
over time	Trial 13	Subject 1	0:17:00-0:18:00	1	MIX-tt	4.29222	0.0715377	0	60
over time	Trial 13	Subject 2	0:17:00-0:18:00	1	MIX-tt	4.73947	0.0789919	0	60
over time	Trial 13	Subject 3	0:17:00-0:18:00	1	MIX-tt	4.66519	0.0777539	0	60
over time	Trial 13	Subject 1	0:18:00-0:19:00	1	MIX-tt	4.73391	0.0788992	0	60
over time	Trial 13	Subject 2	0:18:00-0:19:00	1	MIX-tt	4.18633	0.0697729	0	60
over time	Trial 13	Subject 3	0:18:00-0:19:00	1	MIX-tt	5.19415	0.08657	0	60
over time	Trial 13	Subject 1	0:19:00-0:20:00	1	MIX-tt	4.33564	0.0722614	0	60
over time	Trial 13	Subject 2	0:19:00-0:20:00	1	MIX-tt	5.07526	0.0845885	0	60
over time	Trial 13	Subject 3	0:19:00-0:20:00	1	MIX-tt	5.21915	0.0869866	0	60
over time	Trial 7	Subject 1	Start-0:01:00	2	MIX-tt	NA	NA	NA	NA
over time	Trial 7	Subject 2	Start-0:01:00	2	MIX-tt	NA	NA	NA	NA
over time	Trial 7	Subject 3	Start-0:01:00	2	MIX-tt	NA	NA	NA	NA
over time	Trial 7	Subject 1	0:01:00-0:02:00	2	MIX-tt	NA	NA	NA	NA
over time	Trial 7	Subject 2	0:01:00-0:02:00	2	MIX-tt	NA	NA	NA	NA
over time	Trial 7	Subject 3	0:01:00-0:02:00	2	MIX-tt	NA	NA	NA	NA
over time	Trial 7	Subject 1	0:02:00-0:03:00	2	MIX-tt	2.73251	0.0455422	0	59.9679
over time	Trial 7	Subject 2	0:02:00-0:03:00	2	MIX-tt	137.482	2.29139	31.7663	28.2015
over time	Trial 7	Subject 3	0:02:00-0:03:00	2	MIX-tt	6.47714	0.107953	0.399996	59.5679
over time	Trial 7	Subject 1	0:03:00-0:04:00	2	MIX-tt	1.86343	0.0310574	0	60
over time	Trial 7	Subject 2	0:03:00-0:04:00	2	MIX-tt	152.929	2.54884	36.0996	23.9004
over time	Trial 7	Subject 3	0:03:00-0:04:00	2	MIX-tt	9.05886	0.150982	0.833325	59.1667
over time	Trial 7	Subject 1	0:04:00-0:05:00	2	MIX-tt	7.8142	0.130238	0.099999	59.9
over time	Trial 7	Subject 2	0:04:00-0:05:00	2	MIX-tt	122.325	2.03877	27.0694	32.9306
over time	Trial 7	Subject 3	0:04:00-0:05:00	2	MIX-tt	6.41998	0.107001	0.199998	59.8
over time	Trial 7	Subject 1	0:05:00-0:06:00	2	MIX-tt	2.20697	0.0367832	0	60
over time	Trial 7	Subject 2	0:05:00-0:06:00	2	MIX-tt	172.038	2.86733	37.8966	22.1034
over time	Trial 7	Subject 3	0:05:00-0:06:00	2	MIX-tt	2.47026	0.0411715	0	60
over time	Trial 7	Subject 1	0:06:00-0:07:00	2	MIX-tt	20.6182	0.34364	1.96665	58.0334
over time	Trial 7	Subject 2	0:06:00-0:07:00	2	MIX-tt	178.156	2.96929	40.5371	19.4629
over time	Trial 7	Subject 3	0:06:00-0:07:00	2	MIX-tt	36.1939	0.603238	5.16662	54.8334
over time	Trial 7	Subject 1	0:07:00-0:08:00	2	MIX-tt	44.0567	0.734285	6.8714	53.1286
over time	Trial 7	Subject 2	0:07:00-0:08:00	2	MIX-tt	127.701	2.12838	25.7955	34.2045
over time	Trial 7	Subject 3	0:07:00-0:08:00	2	MIX-tt	21.4366	0.357281	0.199998	59.8
over time	Trial 7	Subject 1	0:08:00-0:09:00	2	MIX-tt	58.2824	0.971384	13.2951	46.7049
over time	Trial 7	Subject 2	0:08:00-0:09:00	2	MIX-tt	117.617	1.96031	27.1051	32.8949
over time	Trial 7	Subject 3	0:08:00-0:09:00	2	MIX-tt	25.524	0.425404	1.43332	58.5667
over time	Trial 7	Subject 1	0:09:00-0:10:00	2	MIX-tt	6.65222	0.110871	0	60
over time	Trial 7	Subject 2	0:09:00-0:10:00	2	MIX-tt	57.4903	0.958182	11.2945	48.7055
over time	Trial 7	Subject 3	0:09:00-0:10:00	2	MIX-tt	18.6815	0.311361	0	60
over time	Trial 7	Subject 1	0:10:00-0:11:00	2	MIX-tt	6.18736	0.103124	0	60
over time	Trial 7	Subject 2	0:10:00-0:11:00	2	MIX-tt	87.5365	1.45896	16.7998	43.2002
over time	Trial 7	Subject 3	0:10:00-0:11:00	2	MIX-tt	15.0729	0.251218	1.03332	58.9667
over time	Trial 7	Subject 1	0:11:00-0:12:00	2	MIX-tt	7.56034	0.126007	0	60
over time	Trial 7	Subject 2	0:11:00-0:12:00	2	MIX-tt	84.1927	1.40323	17.9737	42.0263
over time	Trial 7	Subject 3	0:11:00-0:12:00	2	MIX-tt	9.13253	0.15221	0	60
over time	Trial 7	Subject 1	0:12:00-0:13:00	2	MIX-tt	56.5513	0.94253	10.9999	49.0001
over time	Trial 7	Subject 2	0:12:00-0:13:00	2	MIX-tt	152.731	2.54555	32.9669	27.0331
over time	Trial 7	Subject 3	0:12:00-0:13:00	2	MIX-tt	20.2422	0.337373	1.86665	58.1334
over time	Trial 7	Subject 1	0:13:00-0:14:00	2	MIX-tt	10.0533	0.167556	0.366663	59.6333
over time	Trial 7	Subject 2	0:13:00-0:14:00	2	MIX-tt	41.1593	0.685995	8.49212	51.5079
over time	Trial 7	Subject 3	0:13:00-0:14:00	2	MIX-tt	7.10019	0.118338	0.033333	59.9667
over time	Trial 7	Subject 1	0:14:00-0:15:00	2	MIX-tt	49.0812	0.818028	7.96659	52.0334
over time	Trial 7	Subject 2	0:14:00-0:15:00	2	MIX-tt	77.9769	1.29963	14.2422	45.7578
over time	Trial 7	Subject 3	0:14:00-0:15:00	2	MIX-tt	7.78642	0.129775	0	60
over time	Trial 7	Subject 1	0:15:00-0:16:00	2	MIX-tt	40.9527	0.682552	8.10952	51.8905
over time	Trial 7	Subject 2	0:15:00-0:16:00	2	MIX-tt	57.734	0.962244	10.9338	49.0662
over time	Trial 7	Subject 3	0:15:00-0:16:00	2	MIX-tt	8.48809	0.14147	0	60
over time	Trial 7	Subject 1	0:16:00-0:17:00	2	MIX-tt	76.0339	1.26724	15.5671	44.4329
over time	Trial 7	Subject 2	0:16:00-0:17:00	2	MIX-tt	90.1462	1.50245	21.0235	38.9765
over time	Trial 7	Subject 3	0:16:00-0:17:00	2	MIX-tt	14.132	0.235535	0	60
over time	Trial 7	Subject 1	0:17:00-0:18:00	2	MIX-tt	44.0705	0.734516	7.45639	52.5436
over time	Trial 7	Subject 2	0:17:00-0:18:00	2	MIX-tt	38.0565	0.634282	3.4333	56.5667
over time	Trial 7	Subject 3	0:17:00-0:18:00	2	MIX-tt	19.0366	0.31728	0	60
over time	Trial 7	Subject 1	0:18:00-0:19:00	2	MIX-tt	22.388	0.373136	1.83332	58.1667
over time	Trial 7	Subject 2	0:18:00-0:19:00	2	MIX-tt	94.5848	1.57643	19.1779	40.8221
over time	Trial 7	Subject 3	0:18:00-0:19:00	2	MIX-tt	14.022	0.233702	0	60
over time	Trial 7	Subject 1	0:19:00-0:20:00	2	MIX-tt	8.2752	0.137921	0	60
over time	Trial 7	Subject 2	0:19:00-0:20:00	2	MIX-tt	49.3846	0.823086	5.95521	54.0448
over time	Trial 7	Subject 3	0:19:00-0:20:00	2	MIX-tt	9.81477	0.163581	0	60
over time	Trial 18	Subject 1	Start-0:01:00	3	MIX-tt	NA	NA	NA	NA
over time	Trial 18	Subject 2	Start-0:01:00	3	MIX-tt	NA	NA	NA	NA
over time	Trial 18	Subject 3	Start-0:01:00	3	MIX-tt	NA	NA	NA	NA
over time	Trial 18	Subject 1	0:01:00-0:02:00	3	MIX-tt	NA	NA	NA	NA
over time	Trial 18	Subject 2	0:01:00-0:02:00	3	MIX-tt	NA	NA	NA	NA
over time	Trial 18	Subject 3	0:01:00-0:02:00	3	MIX-tt	NA	NA	NA	NA
over time	Trial 18	Subject 1	0:02:00-0:03:00	3	MIX-tt	44.6637	0.744403	2.86664	57.1012
over time	Trial 18	Subject 2	0:02:00-0:03:00	3	MIX-tt	71.2977	1.18831	12.1017	47.8662
over time	Trial 18	Subject 3	0:02:00-0:03:00	3	MIX-tt	37.6032	0.626726	3.39997	56.5679
over time	Trial 18	Subject 1	0:03:00-0:04:00	3	MIX-tt	44.951	0.749191	6.93566	53.0643
over time	Trial 18	Subject 2	0:03:00-0:04:00	3	MIX-tt	53.4852	0.891429	5.19815	54.8019
over time	Trial 18	Subject 3	0:03:00-0:04:00	3	MIX-tt	13.9847	0.233081	0	60
over time	Trial 18	Subject 1	0:04:00-0:05:00	3	MIX-tt	28.8874	0.481462	3.4309	56.5691
over time	Trial 18	Subject 2	0:04:00-0:05:00	3	MIX-tt	52.3109	0.871858	6.06661	53.9334
over time	Trial 18	Subject 3	0:04:00-0:05:00	3	MIX-tt	17.6018	0.293366	0.466662	59.5333
over time	Trial 18	Subject 1	0:05:00-0:06:00	3	MIX-tt	12.1269	0.202118	0.033333	59.9667
over time	Trial 18	Subject 2	0:05:00-0:06:00	3	MIX-tt	44.7948	0.746588	2.86664	57.1334
over time	Trial 18	Subject 3	0:05:00-0:06:00	3	MIX-tt	21.3475	0.355795	0	60
over time	Trial 18	Subject 1	0:06:00-0:07:00	3	MIX-tt	16.3311	0.272187	0	60
over time	Trial 18	Subject 2	0:06:00-0:07:00	3	MIX-tt	56.3521	0.939211	6.4666	53.5334
over time	Trial 18	Subject 3	0:06:00-0:07:00	3	MIX-tt	25.0953	0.418259	0	60
over time	Trial 18	Subject 1	0:07:00-0:08:00	3	MIX-tt	13.4156	0.223595	0.399996	59.6
over time	Trial 18	Subject 2	0:07:00-0:08:00	3	MIX-tt	47.6853	0.794763	3.86663	56.1334
over time	Trial 18	Subject 3	0:07:00-0:08:00	3	MIX-tt	24.8743	0.414576	0	60
over time	Trial 18	Subject 1	0:08:00-0:09:00	3	MIX-tt	22.9044	0.381744	2.29998	57.7
over time	Trial 18	Subject 2	0:08:00-0:09:00	3	MIX-tt	49.3479	0.822473	4.26662	55.7334
over time	Trial 18	Subject 3	0:08:00-0:09:00	3	MIX-tt	17.4904	0.291509	0	60
over time	Trial 18	Subject 1	0:09:00-0:10:00	3	MIX-tt	70.6656	1.17777	12.3665	47.6335
over time	Trial 18	Subject 2	0:09:00-0:10:00	3	MIX-tt	44.5617	0.742703	2.49998	57.5
over time	Trial 18	Subject 3	0:09:00-0:10:00	3	MIX-tt	12.6658	0.211099	0	60
over time	Trial 18	Subject 1	0:10:00-0:11:00	3	MIX-tt	23.5997	0.393332	1.53332	58.4667
over time	Trial 18	Subject 2	0:10:00-0:11:00	3	MIX-tt	42.322	0.705374	3.16663	56.8334
over time	Trial 18	Subject 3	0:10:00-0:11:00	3	MIX-tt	15.7896	0.263163	0	60
over time	Trial 18	Subject 1	0:11:00-0:12:00	3	MIX-tt	64.33	1.07218	11.2332	48.7668
over time	Trial 18	Subject 2	0:11:00-0:12:00	3	MIX-tt	39.2203	0.653678	1.23332	58.7667
over time	Trial 18	Subject 3	0:11:00-0:12:00	3	MIX-tt	17.0213	0.28369	0.033333	59.9667
over time	Trial 18	Subject 1	0:12:00-0:13:00	3	MIX-tt	61.2805	1.02135	12.9999	47.0001
over time	Trial 18	Subject 2	0:12:00-0:13:00	3	MIX-tt	35.2166	0.586949	0.299997	59.7
over time	Trial 18	Subject 3	0:12:00-0:13:00	3	MIX-tt	15.6351	0.260588	0	60
over time	Trial 18	Subject 1	0:13:00-0:14:00	3	MIX-tt	55.2672	0.92113	8.86658	51.1334
over time	Trial 18	Subject 2	0:13:00-0:14:00	3	MIX-tt	37.4823	0.624711	0.866658	59.1333
over time	Trial 18	Subject 3	0:13:00-0:14:00	3	MIX-tt	14.3537	0.23923	0	60
over time	Trial 18	Subject 1	0:14:00-0:15:00	3	MIX-tt	76.5815	1.27637	13.4089	46.5911
over time	Trial 18	Subject 2	0:14:00-0:15:00	3	MIX-tt	36.1652	0.602759	0.799992	59.2
over time	Trial 18	Subject 3	0:14:00-0:15:00	3	MIX-tt	9.88366	0.164729	0	60
over time	Trial 18	Subject 1	0:15:00-0:16:00	3	MIX-tt	77.4752	1.29127	15.9908	44.0092
over time	Trial 18	Subject 2	0:15:00-0:16:00	3	MIX-tt	39.2113	0.653528	1.44292	58.5571
over time	Trial 18	Subject 3	0:15:00-0:16:00	3	MIX-tt	10.3774	0.172958	0	60
over time	Trial 18	Subject 1	0:16:00-0:17:00	3	MIX-tt	60.6936	1.01157	11.8332	48.1668
over time	Trial 18	Subject 2	0:16:00-0:17:00	3	MIX-tt	56.0149	0.933591	6.91013	53.0661
over time	Trial 18	Subject 3	0:16:00-0:17:00	3	MIX-tt	9.6245	0.16041	0	60
over time	Trial 18	Subject 1	0:17:00-0:18:00	3	MIX-tt	70.845	1.18076	14.6773	45.3227
over time	Trial 18	Subject 2	0:17:00-0:18:00	3	MIX-tt	73.8089	1.23016	17.123	42.877
over time	Trial 18	Subject 3	0:17:00-0:18:00	3	MIX-tt	9.6081	0.160137	0	60
over time	Trial 18	Subject 1	0:18:00-0:19:00	3	MIX-tt	93.4123	1.55689	20.3223	39.6777
over time	Trial 18	Subject 2	0:18:00-0:19:00	3	MIX-tt	41.145	0.685758	7.89992	52.1001
over time	Trial 18	Subject 3	0:18:00-0:19:00	3	MIX-tt	8.96416	0.149404	0	60
over time	Trial 18	Subject 1	0:19:00-0:20:00	3	MIX-tt	80.8318	1.34721	17.0452	42.9548
over time	Trial 18	Subject 2	0:19:00-0:20:00	3	MIX-tt	56.159	0.935993	12.2999	47.7001
over time	Trial 18	Subject 3	0:19:00-0:20:00	3	MIX-tt	9.0873	0.151457	0	60
over time	Trial 1	Subject 1	Start-0:01:00	1	MIX-ht	NA	NA	NA	NA
over time	Trial 1	Subject 2	Start-0:01:00	1	MIX-ht	NA	NA	NA	NA
over time	Trial 1	Subject 3	Start-0:01:00	1	MIX-ht	NA	NA	NA	NA
over time	Trial 1	Subject 1	0:01:00-0:02:00	1	MIX-ht	NA	NA	NA	NA
over time	Trial 1	Subject 2	0:01:00-0:02:00	1	MIX-ht	NA	NA	NA	NA
over time	Trial 1	Subject 3	0:01:00-0:02:00	1	MIX-ht	NA	NA	NA	NA
over time	Trial 1	Subject 1	0:02:00-0:03:00	1	MIX-ht	15.6292	0.260489	2.43331	57.5346
over time	Trial 1	Subject 2	0:02:00-0:03:00	1	MIX-ht	20.9668	0.349449	2.53331	57.4346
over time	Trial 1	Subject 3	0:02:00-0:03:00	1	MIX-ht	6.84294	0.11405	0	59.9679
over time	Trial 1	Subject 1	0:03:00-0:04:00	1	MIX-ht	20.8105	0.346845	3.79996	56.2
over time	Trial 1	Subject 2	0:03:00-0:04:00	1	MIX-ht	57.1741	0.952912	8.66658	51.3334
over time	Trial 1	Subject 3	0:03:00-0:04:00	1	MIX-ht	7.95526	0.132589	0	60
over time	Trial 1	Subject 1	0:04:00-0:05:00	1	MIX-ht	4.12131	0.0686892	0.299997	59.7
over time	Trial 1	Subject 2	0:04:00-0:05:00	1	MIX-ht	51.9707	0.866188	8.46658	51.5334
over time	Trial 1	Subject 3	0:04:00-0:05:00	1	MIX-ht	15.9	0.265003	1.36665	58.6333
over time	Trial 1	Subject 1	0:05:00-0:06:00	1	MIX-ht	1.61427	0.0269047	0	60
over time	Trial 1	Subject 2	0:05:00-0:06:00	1	MIX-ht	44.4417	0.740702	6.3666	53.6334
over time	Trial 1	Subject 3	0:05:00-0:06:00	1	MIX-ht	13.9297	0.232164	0.733326	59.2667
over time	Trial 1	Subject 1	0:06:00-0:07:00	1	MIX-ht	1.53262	0.0255439	0	60
over time	Trial 1	Subject 2	0:06:00-0:07:00	1	MIX-ht	18.1482	0.302472	0.466662	59.5333
over time	Trial 1	Subject 3	0:06:00-0:07:00	1	MIX-ht	6.16126	0.102689	0	60
over time	Trial 1	Subject 1	0:07:00-0:08:00	1	MIX-ht	1.39653	0.0232758	0	60
over time	Trial 1	Subject 2	0:07:00-0:08:00	1	MIX-ht	20.002	0.333369	0.599994	59.4
over time	Trial 1	Subject 3	0:07:00-0:08:00	1	MIX-ht	5.45662	0.0909446	0	60
over time	Trial 1	Subject 1	0:08:00-0:09:00	1	MIX-ht	1.96799	0.0328001	0	60
over time	Trial 1	Subject 2	0:08:00-0:09:00	1	MIX-ht	20.9307	0.348849	1.73332	58.2667
over time	Trial 1	Subject 3	0:08:00-0:09:00	1	MIX-ht	8.03539	0.133924	0	60
over time	Trial 1	Subject 1	0:09:00-0:10:00	1	MIX-ht	0.867376	0.0144564	0	60
over time	Trial 1	Subject 2	0:09:00-0:10:00	1	MIX-ht	71.1965	1.18662	11.3059	48.6941
over time	Trial 1	Subject 3	0:09:00-0:10:00	1	MIX-ht	18.1608	0.302684	0.699993	59.3
over time	Trial 1	Subject 1	0:10:00-0:11:00	1	MIX-ht	1.56775	0.0261294	0	60
over time	Trial 1	Subject 2	0:10:00-0:11:00	1	MIX-ht	90.8182	1.51365	17.6938	42.3062
over time	Trial 1	Subject 3	0:10:00-0:11:00	1	MIX-ht	29.0636	0.484398	2.73331	57.2667
over time	Trial 1	Subject 1	0:11:00-0:12:00	1	MIX-ht	13.0432	0.217389	0.966657	59.0333
over time	Trial 1	Subject 2	0:11:00-0:12:00	1	MIX-ht	15.5006	0.258346	1.29999	58.7
over time	Trial 1	Subject 3	0:11:00-0:12:00	1	MIX-ht	10.9933	0.183223	0.499995	59.5
over time	Trial 1	Subject 1	0:12:00-0:13:00	1	MIX-ht	8.81569	0.14693	0	60
over time	Trial 1	Subject 2	0:12:00-0:13:00	1	MIX-ht	6.87748	0.114626	0	60
over time	Trial 1	Subject 3	0:12:00-0:13:00	1	MIX-ht	5.56802	0.0928013	0	60
over time	Trial 1	Subject 1	0:13:00-0:14:00	1	MIX-ht	5.81043	0.0968414	0	60
over time	Trial 1	Subject 2	0:13:00-0:14:00	1	MIX-ht	6.51776	0.10863	0	60
over time	Trial 1	Subject 3	0:13:00-0:14:00	1	MIX-ht	5.24185	0.0873651	0	60
over time	Trial 1	Subject 1	0:14:00-0:15:00	1	MIX-ht	7.09893	0.118317	0	60
over time	Trial 1	Subject 2	0:14:00-0:15:00	1	MIX-ht	8.05518	0.134254	0	60
over time	Trial 1	Subject 3	0:14:00-0:15:00	1	MIX-ht	5.53185	0.0921984	0	60
over time	Trial 1	Subject 1	0:15:00-0:16:00	1	MIX-ht	12.11	0.201835	0	60
over time	Trial 1	Subject 2	0:15:00-0:16:00	1	MIX-ht	6.86176	0.114364	0	60
over time	Trial 1	Subject 3	0:15:00-0:16:00	1	MIX-ht	4.87042	0.0811745	0	60
over time	Trial 1	Subject 1	0:16:00-0:17:00	1	MIX-ht	21.8048	0.363417	0.033333	59.9667
over time	Trial 1	Subject 2	0:16:00-0:17:00	1	MIX-ht	7.69254	0.12821	0	60
over time	Trial 1	Subject 3	0:16:00-0:17:00	1	MIX-ht	4.66428	0.0777387	0	60
over time	Trial 1	Subject 1	0:17:00-0:18:00	1	MIX-ht	22.0851	0.368088	0	60
over time	Trial 1	Subject 2	0:17:00-0:18:00	1	MIX-ht	11.3627	0.18938	0.33333	59.6667
over time	Trial 1	Subject 3	0:17:00-0:18:00	1	MIX-ht	4.11683	0.0686145	0	60
over time	Trial 1	Subject 1	0:18:00-0:19:00	1	MIX-ht	22.6838	0.378068	0	60
over time	Trial 1	Subject 2	0:18:00-0:19:00	1	MIX-ht	8.53607	0.142269	0.033333	59.9667
over time	Trial 1	Subject 3	0:18:00-0:19:00	1	MIX-ht	4.94664	0.0824449	0	60
over time	Trial 1	Subject 1	0:19:00-0:20:00	1	MIX-ht	22.9573	0.382626	0	60
over time	Trial 1	Subject 2	0:19:00-0:20:00	1	MIX-ht	10.4824	0.174708	0.166665	59.8333
over time	Trial 1	Subject 3	0:19:00-0:20:00	1	MIX-ht	3.9556	0.0659273	0	60
over time	Trial 15	Subject 1	Start-0:01:00	2	MIX-ht	NA	NA	NA	NA
over time	Trial 15	Subject 2	Start-0:01:00	2	MIX-ht	NA	NA	NA	NA
over time	Trial 15	Subject 3	Start-0:01:00	2	MIX-ht	NA	NA	NA	NA
over time	Trial 15	Subject 1	0:01:00-0:02:00	2	MIX-ht	NA	NA	NA	NA
over time	Trial 15	Subject 2	0:01:00-0:02:00	2	MIX-ht	NA	NA	NA	NA
over time	Trial 15	Subject 3	0:01:00-0:02:00	2	MIX-ht	NA	NA	NA	NA
over time	Trial 15	Subject 1	0:02:00-0:03:00	2	MIX-ht	75.7971	1.2633	15.6665	44.3014
over time	Trial 15	Subject 2	0:02:00-0:03:00	2	MIX-ht	16.4827	0.274714	0.566661	59.4012
over time	Trial 15	Subject 3	0:02:00-0:03:00	2	MIX-ht	7.34738	0.122458	0	59.9679
over time	Trial 15	Subject 1	0:03:00-0:04:00	2	MIX-ht	8.60943	0.143492	0.466662	59.5333
over time	Trial 15	Subject 2	0:03:00-0:04:00	2	MIX-ht	14.2904	0.238176	0.033333	59.9667
over time	Trial 15	Subject 3	0:03:00-0:04:00	2	MIX-ht	6.69587	0.111599	0	60
over time	Trial 15	Subject 1	0:04:00-0:05:00	2	MIX-ht	8.46633	0.141107	0.966657	59.0333
over time	Trial 15	Subject 2	0:04:00-0:05:00	2	MIX-ht	16.3143	0.271908	0.866658	59.1333
over time	Trial 15	Subject 3	0:04:00-0:05:00	2	MIX-ht	7.296	0.121601	0	60
over time	Trial 15	Subject 1	0:05:00-0:06:00	2	MIX-ht	12.4046	0.206746	1.53332	58.4667
over time	Trial 15	Subject 2	0:05:00-0:06:00	2	MIX-ht	7.14487	0.119082	0	60
over time	Trial 15	Subject 3	0:05:00-0:06:00	2	MIX-ht	7.46723	0.124455	0	60
over time	Trial 15	Subject 1	0:06:00-0:07:00	2	MIX-ht	33.661	0.561023	5.03328	54.9667
over time	Trial 15	Subject 2	0:06:00-0:07:00	2	MIX-ht	12.5707	0.209514	1.49998	58.5
over time	Trial 15	Subject 3	0:06:00-0:07:00	2	MIX-ht	7.04461	0.117411	0	60
over time	Trial 15	Subject 1	0:07:00-0:08:00	2	MIX-ht	35.1954	0.586596	3.79996	56.2
over time	Trial 15	Subject 2	0:07:00-0:08:00	2	MIX-ht	5.95864	0.0993117	0	60
over time	Trial 15	Subject 3	0:07:00-0:08:00	2	MIX-ht	6.78711	0.11312	0	60
over time	Trial 15	Subject 1	0:08:00-0:09:00	2	MIX-ht	29.8788	0.497985	2.40538	57.5946
over time	Trial 15	Subject 2	0:08:00-0:09:00	2	MIX-ht	5.92035	0.0986735	0	60
over time	Trial 15	Subject 3	0:08:00-0:09:00	2	MIX-ht	5.95174	0.0991966	0	60
over time	Trial 15	Subject 1	0:09:00-0:10:00	2	MIX-ht	42.0412	0.700694	1.69458	58.3054
over time	Trial 15	Subject 2	0:09:00-0:10:00	2	MIX-ht	5.27382	0.0878978	0.033333	59.9667
over time	Trial 15	Subject 3	0:09:00-0:10:00	2	MIX-ht	7.1191	0.118653	0	60
over time	Trial 15	Subject 1	0:10:00-0:11:00	2	MIX-ht	47.8216	0.797034	3.39997	56.6
over time	Trial 15	Subject 2	0:10:00-0:11:00	2	MIX-ht	8.36984	0.139499	0.933324	59.0667
over time	Trial 15	Subject 3	0:10:00-0:11:00	2	MIX-ht	6.34404	0.105735	0	60
over time	Trial 15	Subject 1	0:11:00-0:12:00	2	MIX-ht	52.1633	0.869397	4.23329	55.7667
over time	Trial 15	Subject 2	0:11:00-0:12:00	2	MIX-ht	4.36472	0.0727461	0	60
over time	Trial 15	Subject 3	0:11:00-0:12:00	2	MIX-ht	6.4092	0.106821	0	60
over time	Trial 15	Subject 1	0:12:00-0:13:00	2	MIX-ht	49.3507	0.822519	5.13328	54.8667
over time	Trial 15	Subject 2	0:12:00-0:13:00	2	MIX-ht	5.17577	0.0862637	0	60
over time	Trial 15	Subject 3	0:12:00-0:13:00	2	MIX-ht	5.81157	0.0968605	0	60
over time	Trial 15	Subject 1	0:13:00-0:14:00	2	MIX-ht	47.1408	0.785688	2.73331	57.2667
over time	Trial 15	Subject 2	0:13:00-0:14:00	2	MIX-ht	5.44241	0.0907077	0	60
over time	Trial 15	Subject 3	0:13:00-0:14:00	2	MIX-ht	5.62591	0.093766	0	60
over time	Trial 15	Subject 1	0:14:00-0:15:00	2	MIX-ht	42.2221	0.703708	3.79996	56.2
over time	Trial 15	Subject 2	0:14:00-0:15:00	2	MIX-ht	7.42902	0.123818	0.299997	59.7
over time	Trial 15	Subject 3	0:14:00-0:15:00	2	MIX-ht	5.36411	0.0894028	0	60
over time	Trial 15	Subject 1	0:15:00-0:16:00	2	MIX-ht	33.2666	0.554449	1.73332	58.2667
over time	Trial 15	Subject 2	0:15:00-0:16:00	2	MIX-ht	5.546	0.0924343	0.33333	59.6667
over time	Trial 15	Subject 3	0:15:00-0:16:00	2	MIX-ht	5.60117	0.0933538	0	60
over time	Trial 15	Subject 1	0:16:00-0:17:00	2	MIX-ht	41.284	0.688073	3.39997	56.6
over time	Trial 15	Subject 2	0:16:00-0:17:00	2	MIX-ht	5.42699	0.0904507	0	60
over time	Trial 15	Subject 3	0:16:00-0:17:00	2	MIX-ht	4.97251	0.082876	0	60
over time	Trial 15	Subject 1	0:17:00-0:18:00	2	MIX-ht	40.7481	0.679142	4.86662	55.1334
over time	Trial 15	Subject 2	0:17:00-0:18:00	2	MIX-ht	3.44359	0.0573937	0	60
over time	Trial 15	Subject 3	0:17:00-0:18:00	2	MIX-ht	5.57266	0.0928787	0	60
over time	Trial 15	Subject 1	0:18:00-0:19:00	2	MIX-ht	54.5873	0.909797	7.69992	52.3001
over time	Trial 15	Subject 2	0:18:00-0:19:00	2	MIX-ht	3.36323	0.0560544	0	60
over time	Trial 15	Subject 3	0:18:00-0:19:00	2	MIX-ht	5.47552	0.0912596	0	60
over time	Trial 15	Subject 1	0:19:00-0:20:00	2	MIX-ht	47.6356	0.793935	6.1666	53.8334
over time	Trial 15	Subject 2	0:19:00-0:20:00	2	MIX-ht	4.88993	0.0814997	0	60
over time	Trial 15	Subject 3	0:19:00-0:20:00	2	MIX-ht	4.9124	0.0818742	0	60
over time	Trial 10	Subject 1	Start-0:01:00	3	MIX-ht	NA	NA	NA	NA
over time	Trial 10	Subject 2	Start-0:01:00	3	MIX-ht	NA	NA	NA	NA
over time	Trial 10	Subject 3	Start-0:01:00	3	MIX-ht	NA	NA	NA	NA
over time	Trial 10	Subject 1	0:01:00-0:02:00	3	MIX-ht	NA	NA	NA	NA
over time	Trial 10	Subject 2	0:01:00-0:02:00	3	MIX-ht	NA	NA	NA	NA
over time	Trial 10	Subject 3	0:01:00-0:02:00	3	MIX-ht	NA	NA	NA	NA
over time	Trial 10	Subject 1	0:02:00-0:03:00	3	MIX-ht	12.2325	0.203876	0	59.9679
over time	Trial 10	Subject 2	0:02:00-0:03:00	3	MIX-ht	5.59216	0.0932036	0	59.9679
over time	Trial 10	Subject 3	0:02:00-0:03:00	3	MIX-ht	0.461978	0.00769971	0	59.9679
over time	Trial 10	Subject 1	0:03:00-0:04:00	3	MIX-ht	10.0493	0.16749	0	60
over time	Trial 10	Subject 2	0:03:00-0:04:00	3	MIX-ht	4.35711	0.0726192	0	60
over time	Trial 10	Subject 3	0:03:00-0:04:00	3	MIX-ht	0.350539	0.00584238	0	60
over time	Trial 10	Subject 1	0:04:00-0:05:00	3	MIX-ht	9.06598	0.151101	0	60
over time	Trial 10	Subject 2	0:04:00-0:05:00	3	MIX-ht	6.71694	0.11195	0	60
over time	Trial 10	Subject 3	0:04:00-0:05:00	3	MIX-ht	0.33675	0.00561255	0	60
over time	Trial 10	Subject 1	0:05:00-0:06:00	3	MIX-ht	18.627	0.310454	0.466662	59.5333
over time	Trial 10	Subject 2	0:05:00-0:06:00	3	MIX-ht	8.02013	0.13367	0	60
over time	Trial 10	Subject 3	0:05:00-0:06:00	3	MIX-ht	0.38412	0.00640206	0	60
over time	Trial 10	Subject 1	0:06:00-0:07:00	3	MIX-ht	22.2322	0.370541	0.633327	59.3667
over time	Trial 10	Subject 2	0:06:00-0:07:00	3	MIX-ht	13.6926	0.228212	0	60
over time	Trial 10	Subject 3	0:06:00-0:07:00	3	MIX-ht	1.12995	0.0188326	0	60
over time	Trial 10	Subject 1	0:07:00-0:08:00	3	MIX-ht	25.7222	0.428708	1.63332	58.3667
over time	Trial 10	Subject 2	0:07:00-0:08:00	3	MIX-ht	5.87485	0.0979151	0	60
over time	Trial 10	Subject 3	0:07:00-0:08:00	3	MIX-ht	0.204639	0.00341069	0	60
over time	Trial 10	Subject 1	0:08:00-0:09:00	3	MIX-ht	19.039	0.31732	1.56665	58.4333
over time	Trial 10	Subject 2	0:08:00-0:09:00	3	MIX-ht	5.44115	0.0906868	0	60
over time	Trial 10	Subject 3	0:08:00-0:09:00	3	MIX-ht	0.187545	0.00312578	0	60
over time	Trial 10	Subject 1	0:09:00-0:10:00	3	MIX-ht	26.089	0.434821	2.09998	57.9
over time	Trial 10	Subject 2	0:09:00-0:10:00	3	MIX-ht	18.468	0.307802	1.89998	58.1
over time	Trial 10	Subject 3	0:09:00-0:10:00	3	MIX-ht	0.132476	0.00220796	0	60
over time	Trial 10	Subject 1	0:10:00-0:11:00	3	MIX-ht	9.72241	0.162042	0	60
over time	Trial 10	Subject 2	0:10:00-0:11:00	3	MIX-ht	5.23616	0.0872702	0	60
over time	Trial 10	Subject 3	0:10:00-0:11:00	3	MIX-ht	0.211788	0.00352983	0	60
over time	Trial 10	Subject 1	0:11:00-0:12:00	3	MIX-ht	10.2937	0.171563	0	60
over time	Trial 10	Subject 2	0:11:00-0:12:00	3	MIX-ht	5.50198	0.0917005	0	60
over time	Trial 10	Subject 3	0:11:00-0:12:00	3	MIX-ht	0.195566	0.00325947	0	60
over time	Trial 10	Subject 1	0:12:00-0:13:00	3	MIX-ht	10.1104	0.168509	0	60
over time	Trial 10	Subject 2	0:12:00-0:13:00	3	MIX-ht	4.19029	0.0698388	0	60
over time	Trial 10	Subject 3	0:12:00-0:13:00	3	MIX-ht	0.222808	0.00371351	0	60
over time	Trial 10	Subject 1	0:13:00-0:14:00	3	MIX-ht	13.527	0.225453	0	60
over time	Trial 10	Subject 2	0:13:00-0:14:00	3	MIX-ht	6.66785	0.111132	0	60
over time	Trial 10	Subject 3	0:13:00-0:14:00	3	MIX-ht	0.150113	0.00250191	0	60
over time	Trial 10	Subject 1	0:14:00-0:15:00	3	MIX-ht	16.888	0.281469	0	60
over time	Trial 10	Subject 2	0:14:00-0:15:00	3	MIX-ht	4.55972	0.0759961	0	60
over time	Trial 10	Subject 3	0:14:00-0:15:00	3	MIX-ht	0.00298813	4.98026e-05	0	60
over time	Trial 10	Subject 1	0:15:00-0:16:00	3	MIX-ht	16.7149	0.278584	0	60
over time	Trial 10	Subject 2	0:15:00-0:16:00	3	MIX-ht	6.53196	0.108867	0	60
over time	Trial 10	Subject 3	0:15:00-0:16:00	3	MIX-ht	0.0828612	0.00138103	0	60
over time	Trial 10	Subject 1	0:16:00-0:17:00	3	MIX-ht	10.018	0.166968	0	60
over time	Trial 10	Subject 2	0:16:00-0:17:00	3	MIX-ht	4.4714	0.0745241	0	60
over time	Trial 10	Subject 3	0:16:00-0:17:00	3	MIX-ht	0.124011	0.00206687	0	60
over time	Trial 10	Subject 1	0:17:00-0:18:00	3	MIX-ht	8.52366	0.142062	0	60
over time	Trial 10	Subject 2	0:17:00-0:18:00	3	MIX-ht	5.52518	0.0920872	0	60
over time	Trial 10	Subject 3	0:17:00-0:18:00	3	MIX-ht	0.216754	0.0036126	0	60
over time	Trial 10	Subject 1	0:18:00-0:19:00	3	MIX-ht	10.3269	0.172116	0	60
over time	Trial 10	Subject 2	0:18:00-0:19:00	3	MIX-ht	4.57472	0.0762461	0	60
over time	Trial 10	Subject 3	0:18:00-0:19:00	3	MIX-ht	0.152211	0.00253688	0	60
over time	Trial 10	Subject 1	0:19:00-0:20:00	3	MIX-ht	9.53805	0.158969	0	60
over time	Trial 10	Subject 2	0:19:00-0:20:00	3	MIX-ht	4.4828	0.0747141	0	60
over time	Trial 10	Subject 3	0:19:00-0:20:00	3	MIX-ht	0.21675	0.00361253	0	60

## Sheet: LPO
block	treatment group	fish ID	mean CHPequiv
1	control	2	23.6305
1	control	3	30.0188
1	control	4	16.9188
1	control	5	30.9524
1	control	6	10.4037
1	control	7	35.625
1	control	8	31.7647
1	control	9	34.6764
1	control	10	19.883
2	control	1	16.1269
2	control	2	32.2254
2	control	3	30.9267
2	control	4	33.9594
2	control	5	28.3784
2	control	6	30.8333
2	control	7	12.7614
2	control	8	10.2696
2	control	9	34.1964
2	control	10	14.4375
3	control	1	9.4722
3	control	2	22.6519
3	control	3	17.3548
3	control	4	15.0936
3	control	5	14.929
3	control	6	34.6815
3	control	7	17.9211
3	control	8	27.6805
3	control	9	27.9476
3	control	10	11.8302
1	amitriptyline	2	13.2526
1	amitriptyline	3	28.5237
1	amitriptyline	4	19.3477
1	amitriptyline	5	11.4771
1	amitriptyline	6	7.89355
1	amitriptyline	7	11.9109
1	amitriptyline	8	14.043
1	amitriptyline	9	23.8844
1	amitriptyline	10	16.0135
2	amitriptyline	1	25.4313
2	amitriptyline	2	31.6032
2	amitriptyline	4	16.377
2	amitriptyline	5	30.5774
2	amitriptyline	6	30.8524
2	amitriptyline	7	32.615
2	amitriptyline	8	31.464
2	amitriptyline	9	11.5385
2	amitriptyline	10	33.8155
3	amitriptyline	1	32.6471
3	amitriptyline	2	18.7167
3	amitriptyline	3	39.0575
3	amitriptyline	4	37.9848
3	amitriptyline	6	17.6253
3	amitriptyline	7	33.36
3	amitriptyline	8	33.8791
3	amitriptyline	9	24.2365
3	amitriptyline	10	17.9785
1	MP-tt	1	10.3922
1	MP-tt	2	22.2774
1	MP-tt	3	12.0475
1	MP-tt	4	19.3548
1	MP-tt	5	29.8513
1	MP-tt	7	33.0306
1	MP-tt	8	17.0617
1	MP-tt	9	35.2874
1	MP-tt	10	28.1455
2	MP-tt	1	22.5711
2	MP-tt	2	22.5142
2	MP-tt	3	11.9649
2	MP-tt	4	29.165
2	MP-tt	5	37.2437
2	MP-tt	6	34.408
2	MP-tt	7	32.699
2	MP-tt	8	29.8326
2	MP-tt	9	29.9054
2	MP-tt	10	29.7606
3	MP-tt	1	36.3089
3	MP-tt	2	32.9635
3	MP-tt	3	31.5477
3	MP-tt	4	27.8285
3	MP-tt	7	37.0185
3	MP-tt	8	27.9378
3	MP-tt	9	26.2202
3	MP-tt	10	30.6754
1	MP-ht	1	31.3182
1	MP-ht	2	22.6015
1	MP-ht	3	24.15
1	MP-ht	4	30.8034
1	MP-ht	5	30.7467
1	MP-ht	6	18.0266
1	MP-ht	7	10.9343
1	MP-ht	8	11.6264
1	MP-ht	9	33.3849
1	MP-ht	10	28.477
2	MP-ht	1	5.19146
2	MP-ht	2	37.2614
2	MP-ht	3	14.8276
2	MP-ht	4	34.6212
2	MP-ht	5	31.6216
2	MP-ht	6	19.7067
2	MP-ht	7	32.1545
2	MP-ht	8	7.70886
2	MP-ht	9	28.626
2	MP-ht	10	18.9182
3	MP-ht	1	10.3293
3	MP-ht	2	29.0962
3	MP-ht	3	31.4069
3	MP-ht	4	15.1728
3	MP-ht	5	32.4469
3	MP-ht	6	32.1398
3	MP-ht	7	32.6966
3	MP-ht	8	33.1516
3	MP-ht	9	31.8417
3	MP-ht	10	30.8437
1	MIX-tt	1	31.6913
1	MIX-tt	2	31.7468
1	MIX-tt	3	31.2245
1	MIX-tt	4	13.4831
1	MIX-tt	5	15.6885
1	MIX-tt	6	32.1857
1	MIX-tt	7	14.3365
1	MIX-tt	8	11.1149
1	MIX-tt	9	36.9497
1	MIX-tt	10	29.1441
2	MIX-tt	1	15.3355
2	MIX-tt	2	32.7101
2	MIX-tt	4	22.9427
2	MIX-tt	4	33.8579
2	MIX-tt	5	27.5
2	MIX-tt	6	11.2119
2	MIX-tt	7	21.8727
2	MIX-tt	8	48.2367
2	MIX-tt	9	28.8021
2	MIX-tt	10	8.05687
3	MIX-tt	1	29.5104
3	MIX-tt	2	37.126
3	MIX-tt	3	14.3131
3	MIX-tt	5	19.452
3	MIX-tt	6	27.3359
3	MIX-tt	8	45.456
3	MIX-tt	9	32.4286
3	MIX-tt	10	29.3764
1	MIX-ht	1	16.4962
1	MIX-ht	2	31.6486
1	MIX-ht	3	12.4219
1	MIX-ht	4	20.4868
1	MIX-ht	6	15.9614
1	MIX-ht	7	33.4243
1	MIX-ht	8	37.379
1	MIX-ht	9	27.3321
1	MIX-ht	10	15.4987
2	MIX-ht	1	8.69025
2	MIX-ht	2	19.5155
2	MIX-ht	5	30.8198
2	MIX-ht	6	37.3469
2	MIX-ht	7	18.6765
2	MIX-ht	8	20.6484
2	MIX-ht	9	30.9986
2	MIX-ht	10	29.6943
3	MIX-ht	1	14.9452
3	MIX-ht	2	11.982
3	MIX-ht	3	30.8864
3	MIX-ht	4	26.4522
3	MIX-ht	5	10.0168
3	MIX-ht	6	30.4519
3	MIX-ht	7	13.0218
3	MIX-ht	8	31.9525
3	MIX-ht	9	16.6667
3	MIX-ht	10	13.8983

## Sheet: SOD
block	treatment group	fish ID	mean SOD [U/mL]
1	control	1	106.386
1	control	2	156.744
1	control	3	153.145
1	control	4	188.031
1	control	5	90.0438
1	control	6	64.8168
1	control	7	78.4946
1	control	8	84.5953
1	control	9	125.507
1	control	10	103.548
2	control	1	116.815
2	control	2	181.057
2	control	3	182.891
2	control	4	99.9433
2	control	5	91.3479
2	control	6	49.2589
2	control	7	84.0879
2	control	8	67.9488
2	control	9	116.737
2	control	10	81.9494
3	control	1	161.973
3	control	2	140.513
3	control	3	103.041
3	control	4	92.2964
3	control	5	116.363
3	control	6	59.9755
3	control	7	86.814
3	control	8	125.72
3	control	9	84.6495
3	control	10	93.8954
1	amitriptyline	1	117.471
1	amitriptyline	2	136.845
1	amitriptyline	3	128.424
1	amitriptyline	4	126.974
1	amitriptyline	5	102.966
1	amitriptyline	6	57.6723
1	amitriptyline	7	83.6178
1	amitriptyline	8	105.172
1	amitriptyline	9	79.8795
1	amitriptyline	10	76.0242
2	amitriptyline	1	154.843
2	amitriptyline	2	177.186
2	amitriptyline	3	173.09
2	amitriptyline	4	52.3428
2	amitriptyline	5	148.789
2	amitriptyline	6	45.6396
2	amitriptyline	7	87.002
2	amitriptyline	8	141.966
2	amitriptyline	9	113.917
2	amitriptyline	10	62.8359
3	amitriptyline	1	104.111
3	amitriptyline	2	142.482
3	amitriptyline	3	106.058
3	amitriptyline	4	135.036
3	amitriptyline	5	87.4356
3	amitriptyline	6	51.468
3	amitriptyline	7	81.4557
3	amitriptyline	8	142.826
3	amitriptyline	9	161.745
3	amitriptyline	10	97.2881
1	MP-tt	1	100.286
1	MP-tt	2	153.552
1	MP-tt	3	177.186
1	MP-tt	4	116.482
1	MP-tt	5	139.838
1	MP-tt	6	67.8719
1	MP-tt	7	69.9401
1	MP-tt	8	89.6904
1	MP-tt	9	92.9514
1	MP-tt	10	76.3587
2	MP-tt	1	102.549
2	MP-tt	2	134.333
2	MP-tt	3	164.011
2	MP-tt	4	101.899
2	MP-tt	5	104.33
2	MP-tt	6	39.8583
2	MP-tt	7	79.9516
2	MP-tt	8	141.679
2	MP-tt	9	115.255
2	MP-tt	10	92.0319
3	MP-tt	1	161.566
3	MP-tt	2	145.674
3	MP-tt	3	91.6939
3	MP-tt	4	138.119
3	MP-tt	5	162.126
3	MP-tt	6	59.8815
3	MP-tt	7	83.8999
3	MP-tt	8	102.497
3	MP-tt	9	81.3892
3	MP-tt	10	113.296
1	MP-ht	1	151.708
1	MP-ht	2	135.08
1	MP-ht	3	197.424
1	MP-ht	4	124.01
1	MP-ht	5	124.425
1	MP-ht	6	48.1308
1	MP-ht	7	65.8508
1	MP-ht	8	106.08
1	MP-ht	9	85.464
1	MP-ht	10	68.3788
2	MP-ht	1	117.354
2	MP-ht	2	143.773
2	MP-ht	3	121.144
2	MP-ht	4	95.7345
2	MP-ht	5	75.8763
2	MP-ht	6	41.3154
2	MP-ht	7	94.8515
2	MP-ht	8	91.9363
2	MP-ht	9	111.432
2	MP-ht	10	78.3657
3	MP-ht	1	143.569
3	MP-ht	2	143.433
3	MP-ht	3	164.564
3	MP-ht	4	103.5
3	MP-ht	5	126.204
3	MP-ht	6	62.7016
3	MP-ht	7	81.0327
3	MP-ht	8	164.042
3	MP-ht	9	78.9588
3	MP-ht	10	95.2334
1	MIX-tt	1	96.4819
1	MIX-tt	2	101.395
1	MIX-tt	3	152.466
1	MIX-tt	4	121.817
1	MIX-tt	5	92.8892
1	MIX-tt	6	41.8324
1	MIX-tt	7	77.3665
1	MIX-tt	8	98.4349
1	MIX-tt	9	118.806
1	MIX-tt	10	79.4169
2	MIX-tt	1	127.338
2	MIX-tt	2	128.832
2	MIX-tt	3	148.691
2	MIX-tt	4	100.121
2	MIX-tt	5	155.546
2	MIX-tt	6	53.9121
2	MIX-tt	7	92.6894
2	MIX-tt	8	127.774
2	MIX-tt	9	139.529
2	MIX-tt	10	44.7735
3	MIX-tt	1	143.501
3	MIX-tt	2	183.434
3	MIX-tt	4	103.263
3	MIX-tt	5	89.2732
3	MIX-tt	6	44.9816
3	MIX-tt	7	92.1723
3	MIX-tt	8	205.136
3	MIX-tt	9	134.691
3	MIX-tt	9	201.25
3	MIX-tt	10	76.6454
1	MIX-ht	1	91.6939
1	MIX-ht	2	171.549
1	MIX-ht	3	184.996
1	MIX-ht	4	125.314
1	MIX-ht	5	126.204
1	MIX-ht	6	35.346
1	MIX-ht	7	74.6873
1	MIX-ht	8	152.383
1	MIX-ht	9	99.446
1	MIX-ht	10	67.2798
2	MIX-ht	1	155.997
2	MIX-ht	2	94.875
2	MIX-ht	3	101.991
2	MIX-ht	4	100.24
2	MIX-ht	5	150.745
2	MIX-ht	6	74.1703
2	MIX-ht	7	77.2725
2	MIX-ht	8	120.177
2	MIX-ht	9	209.727
2	MIX-ht	10	87.3012
3	MIX-ht	1	143.841
3	MIX-ht	2	133.11
3	MIX-ht	4	67.3995
3	MIX-ht	5	64.5083
3	MIX-ht	6	67.5429
3	MIX-ht	7	95.3685
3	MIX-ht	8	84.4299
3	MIX-ht	9	114.214
3	MIX-ht	9	127.271
3	MIX-ht	10	69.5734

## Sheet: Cortisol
plate/date	sample	treatment group	block	fish ID	microplastics	amitriptyline	dilution	below limit of quantification	included in video tracking	cortisol concentration well 1	cortisol concentration well 2	mean cortisol concentration	cortisol level [ng/mL]			legend
4/22.11.2019	Sample 1	control	1	1	0	0	55	1	1	0.229	0	0.1145	6.2975			microplastics	0 = without MP	1 = with MP
4/22.11.2019	Sample 13	control	1	2	0	0	55	1	1	0.457	0	0.2285	12.5675			amitriptyline	0 = without amitriptyline	1 = with amitriptyline
4/22.11.2019	Sample 25	control	1	3	0	0	55	0	1	1.241	3.1	2.1705	119.378			Below limit of quantification	0 = no value	1 = one value	2 = both values
4/22.11.2019	Sample 37	control	1	4	0	0	55	0	0	0.691	0.966	0.8285	45.5675			Included in video tracking	0 = no	1 = yes
5/22.11.2019	Sample 10	control	1	5	0	0	55	0	0	1.179	0.894	1.0365	57.0075
5/22.11.2019	Sample 22	control	1	6	0	0	55	0	0	0.622	0.599	0.6105	33.5775
5/22.11.2019	Sample 34	control	1	7	0	0	55	0	0	1.716	1.663	1.6895	92.9225
4/22.11.2019	Sample 5	control	2	1	0	0	55	2	1	0	0	0	0
4/22.11.2019	Sample 17	control	2	2	0	0	55	0	1	1.02	1.238	1.129	62.095
4/22.11.2019	Sample 29	control	2	3	0	0	55	0	1	0.631	0.732	0.6815	37.4825
5/22.11.2019	Sample 2	control	2	4	0	0	55	0	0	0.283	0.6	0.4415	24.2825
5/22.11.2019	Sample 14	control	2	5	0	0	55	0	0	0.399	0.535	0.467	25.685
5/22.11.2019	Sample 26	control	2	6	0	0	55	0	0	1.293	1.673	1.483	81.565
5/22.11.2019	Sample 38	control	2	7	0	0	55	0	0	0.823	0.745	0.784	43.12
6/22.11.2019	Sample 36	control	2	8	0	0	55	0	0	0.668	0.5	0.584	32.12
4/22.11.2019	Sample 9	control	3	1	0	0	55	0	1	0.635	0.783	0.709	38.995
4/22.11.2019	Sample 21	control	3	2	0	0	55	0	1	0.222	0.522	0.372	20.46
5/22.11.2019	Sample 6	control	3	4	0	0	55	1	0	0.217	0	0.1085	5.9675
5/22.11.2019	Sample 18	control	3	5	0	0	55	0	0	1.073	1.652	1.3625	74.9375
5/22.11.2019	Sample 30	control	3	6	0	0	55	0	0	0.467	0.615	0.541	29.755
6/22.11.2019	Sample 28	control	3	7	0	0	55	0	0	0.153	0.166	0.1595	8.7725
4/22.11.2019	Sample 3	amitriptyline	1	1	0	1	55	2	1	0	0	0	0
4/22.11.2019	Sample 15	amitriptyline	1	2	0	1	55	2	1	0	0	0	0
4/22.11.2019	Sample 27	amitriptyline	1	3	0	1	55	0	1	1.38	2.138	1.759	96.745
4/22.11.2019	Sample 39	amitriptyline	1	4	0	1	55	0	0	0.503	1.798	1.1505	63.2775
5/22.11.2019	Sample 12	amitriptyline	1	5	0	1	55	0	0	0.501	1.123	0.812	44.66
5/22.11.2019	Sample 24	amitriptyline	1	6	0	1	55	0	0	0.803	1.088	0.9455	52.0025
5/22.11.2019	Sample 36	amitriptyline	1	7	0	1	55	0	0	1.001	0.667	0.834	45.87
4/22.11.2019	Sample 7	amitriptyline	2	1	0	1	55	1	1	0.024	0	0.012	0.66
4/22.11.2019	Sample 19	amitriptyline	2	2	0	1	55	0	1	1.089	1.137	1.113	61.215
4/22.11.2019	Sample 31	amitriptyline	2	3	0	1	55	0	1	0.201	0.996	0.5985	32.9175
5/22.11.2019	Sample 4	amitriptyline	2	4	0	1	55	0	0	0.283	0.584	0.4335	23.8425
5/22.11.2019	Sample 16	amitriptyline	2	5	0	1	55	0	0	0.884	0.67	0.777	42.735
5/22.11.2019	Sample 28	amitriptyline	2	6	0	1	55	0	0	0.8	1.291	1.0455	57.5025
6/22.11.2019	Sample 26	amitriptyline	2	7	0	1	55	0	0	0.904	1.841	1.3725	75.4875
6/22.11.2019	Sample 38	amitriptyline	2	8	0	1	55	0	0	0.232	0.143	0.1875	10.3125
4/22.11.2019	Sample 11	amitriptyline	3	1	0	1	55	0	1	0.266	0.358	0.312	17.16
4/22.11.2019	Sample 23	amitriptyline	3	2	0	1	55	0	1	0.231	0.252	0.2415	13.2825
4/22.11.2019	Sample 35	amitriptyline	3	3	0	1	55	0	1	1.152	2.096	1.624	89.32
5/22.11.2019	Sample 8	amitriptyline	3	4	0	1	55	0	0	1.186	0.788	0.987	54.285
5/22.11.2019	Sample 20	amitriptyline	3	5	0	1	55	0	0	1.243	1.037	1.14	62.7
5/22.11.2019	Sample 32	amitriptyline	3	6	0	1	55	0	0	0.955	1.231	1.093	60.115
6/22.11.2019	Sample 30	amitriptyline	3	7	0	1	55	0	0	0.102	0.109	0.1055	5.8025
4/22.11.2019	Sample 2	MP-ht	1	1	1	0	55	2	1	0	0	0	0
4/22.11.2019	Sample 14	MP-ht	1	2	1	0	55	1	1	0.028	0	0.014	0.77
4/22.11.2019	Sample 26	MP-ht	1	3	1	0	55	0	1	1.384	1.902	1.643	90.365
4/22.11.2019	Sample 38	MP-ht	1	4	1	0	55	0	0	0.815	1.678	1.2465	68.5575
5/22.11.2019	Sample 11	MP-ht	1	5	1	0	55	0	0	0.569	0.593	0.581	31.955
5/22.11.2019	Sample 23	MP-ht	1	6	1	0	55	0	0	0.533	0.489	0.511	28.105
5/22.11.2019	Sample 35	MP-ht	1	7	1	0	55	0	0	1.018	0.598	0.808	44.44
4/22.11.2019	Sample 6	MP-ht	2	1	1	0	55	2	1	0	0	0	0
4/22.11.2019	Sample 18	MP-ht	2	2	1	0	55	0	1	1.083	0.965	1.024	56.32
4/22.11.2019	Sample 30	MP-ht	2	3	1	0	55	0	1	0.269	0.696	0.4825	26.5375
5/22.11.2019	Sample 3	MP-ht	2	4	1	0	55	0	0	0.236	0.3	0.268	14.74
5/22.11.2019	Sample 15	MP-ht	2	5	1	0	55	0	0	0.022	0.145	0.0835	4.5925
5/22.11.2019	Sample 27	MP-ht	2	6	1	0	55	0	0	1.006	1.025	1.0155	55.8525
5/22.11.2019	Sample 39	MP-ht	2	7	1	0	55	0	0	0.783	0.483	0.633	34.815
6/22.11.2019	Sample 37	MP-ht	2	8	1	0	55	0	0	0.293	0.192	0.2425	13.3375
4/22.11.2019	Sample 10	MP-ht	3	1	1	0	55	0	1	0.403	0.383	0.393	21.615
4/22.11.2019	Sample 22	MP-ht	3	2	1	0	55	0	1	0.362	0.364	0.363	19.965
4/22.11.2019	Sample 34	MP-ht	3	3	1	0	55	0	1	1.793	3.727	2.76	151.8
5/22.11.2019	Sample 7	MP-ht	3	4	1	0	55	1	0	0.24	0	0.12	6.6
5/22.11.2019	Sample 19	MP-ht	3	5	1	0	55	0	0	0.872	1.07	0.971	53.405
5/22.11.2019	Sample 31	MP-ht	3	6	1	0	55	0	0	0.539	0.254	0.3965	21.8075
6/22.11.2019	Sample 29	MP-ht	3	7	1	0	55	0	0	0.218	0.035	0.1265	6.9575
4/22.11.2019	Sample 4	MIX-ht	1	1	1	1	55	0	1	0.333	0.22	0.2765	15.2075
4/22.11.2019	Sample 16	MIX-ht	1	2	1	1	55	0	1	1.53	1.444	1.487	81.785
4/22.11.2019	Sample 28	MIX-ht	1	3	1	1	55	0	1	0.988	0.942	0.965	53.075
5/22.11.2019	Sample 1	MIX-ht	1	4	1	1	55	0	0	0.581	0.665	0.623	34.265
5/22.11.2019	Sample 13	MIX-ht	1	5	1	1	55	0	0	0.473	0.76	0.6165	33.9075
5/22.11.2019	Sample 25	MIX-ht	1	6	1	1	55	0	0	1.01	2.453	1.7315	95.2325
5/22.11.2019	Sample 37	MIX-ht	1	7	1	1	55	0	0	1.189	0.503	0.846	46.53
6/22.11.2019	Sample 35	MIX-ht	1	8	1	1	55	0	0	0.875	0.935	0.905	49.775
4/22.11.2019	Sample 8	MIX-ht	2	1	1	1	55	0	1	0.246	0.685	0.4655	25.6025
4/22.11.2019	Sample 20	MIX-ht	2	2	1	1	55	0	1	0.845	1.118	0.9815	53.9825
4/22.11.2019	Sample 32	MIX-ht	2	3	1	1	55	0	1	1.821	2.166	1.9935	109.642
5/22.11.2019	Sample 5	MIX-ht	2	4	1	1	55	0	0	0.26	0.441	0.3505	19.2775
5/22.11.2019	Sample 17	MIX-ht	2	5	1	1	55	0	0	1.669	0.968	1.3185	72.5175
5/22.11.2019	Sample 29	MIX-ht	2	6	1	1	55	0	0	0.869	1.028	0.9485	52.1675
6/22.11.2019	Sample 27	MIX-ht	2	7	1	1	55	0	0	0.755	0.51	0.6325	34.7875
6/22.11.2019	Sample 39	MIX-ht	2	8	1	1	55	0	0	0.267	0.098	0.1825	10.0375
4/22.11.2019	Sample 12	MIX-ht	3	1	1	1	55	0	1	0.385	0.269	0.327	17.985
4/22.11.2019	Sample 24	MIX-ht	3	2	1	1	55	0	1	1.149	2.552	1.8505	101.778
4/22.11.2019	Sample 36	MIX-ht	3	3	1	1	55	0	1	1.078	1.227	1.1525	63.3875
5/22.11.2019	Sample 9	MIX-ht	3	4	1	1	55	0	0	0.666	0.814	0.74	40.7
5/22.11.2019	Sample 21	MIX-ht	3	5	1	1	55	0	0	1.162	0.702	0.932	51.26
5/22.11.2019	Sample 33	MIX-ht	3	6	1	1	55	0	0	2.705	1.222	1.9635	107.993
6/22.11.2019	Sample 31	MIX-ht	3	7	1	1	55	1	0	0.02	0	0.01	0.55

## Sheet: AChE and CbE
block	treatment group	fish ID	mean AChE [mu/mg protein]	mean CbE-pnpa [mu/mg protein]	mean CbE-pnpv [mu/mg protein]
1	control	1	94.1749	74.7042	42.8018
1	control	2	121.134	104.645	76.1365
1	control	3	103.698	85.1779	54.4655
1	control	4	59.1283	82.6517	56.6595
1	control	5	87.818	NA	59.4001
1	control	6	163.23	67.0521	28.3991
1	control	7	113.783	88.7083	48.2715
1	control	8	104.96	67.0872	30.2283
1	control	9	155.529	92.5287	58.1533
1	control	10	93.0431	86.5325	53.9621
2	control	1	102.971	85.8118	55.5183
2	control	2	96.8853	70.8528	48.1139
2	control	3	127.247	98.1001	66.6136
2	control	4	71.175	71.2904	32.6171
2	control	5	142.933	65.8533	37.1381
2	control	6	127.364	83.99	55.6624
2	control	7	228.62	117.302	41.2159
2	control	8	110.5	80.4968	35.4015
2	control	9	200.444	93.6472	57.5838
2	control	10	170.409	99.0083	58.5875
3	control	1	102.5	68.399	41.4037
3	control	2	121.705	95.8243	69.2032
3	control	3	96.9948	75.819	45.2183
3	control	4	90.9369	97.1799	51.2164
3	control	5	143.543	89.3533	50.2035
3	control	6	190.765	120.432	70.4238
3	control	7	105.588	108.079	60.4144
3	control	8	108.789	74.1918	39.2607
3	control	9	157.189	109.458	57.4529
3	control	10	88.8847	86.0229	38.0917
1	MP-tt	1	186.989	102.352	73.9544
1	MP-tt	2	122.187	120.502	109.758
1	MP-tt	3	104.813	70.995	43.0921
1	MP-tt	4	152.531	130.903	92.3424
1	MP-tt	5	69.1524	77.8089	54.6399
1	MP-tt	6	132.607	84.8209	57.1324
1	MP-tt	7	120.282	119.103	66.9425
1	MP-tt	8	107.425	65.3487	25.8768
1	MP-tt	9	74.0725	89.8788	59.3796
1	MP-tt	10	95.7489	72.5168	36.8997
2	MP-tt	1	70.5855	95.4825	64.719
2	MP-tt	2	168.768	71.4376	39.7617
2	MP-tt	3	99.694	110.093	67.9959
2	MP-tt	4	192.462	154.277	101.431
2	MP-tt	5	140.983	66.8195	85.4022
2	MP-tt	6	297.127	126.974	65.454
2	MP-tt	7	165.564	93.1364	52.2559
2	MP-tt	8	117.446	100.807	60.319
2	MP-tt	9	127.631	81.3082	47.6073
2	MP-tt	10	106.708	56.8472	23.4083
3	MP-tt	1	77.38	72.3206	45.6687
3	MP-tt	2	91.2659	99.4876	83.2483
3	MP-tt	3	130.625	79.7202	46.7898
3	MP-tt	4	120.241	56.8262	40.4786
3	MP-tt	5	154.817	92.8813	63.3844
3	MP-tt	6	153.853	80.7518	40.5317
3	MP-tt	7	127.422	90.5896	52.6135
3	MP-tt	8	110.452	132.951	78.1663
3	MP-tt	9	293.907	136.041	76.4039
3	MP-tt	10	108.706	64.732	24.8039
1	MP-ht	1	102.713	66.4061	44.1137
1	MP-ht	2	125.48	100.936	77.4616
1	MP-ht	3	88.59	94.9448	61.6992
1	MP-ht	4	86.5935	79.1208	51.5966
1	MP-ht	5	115.194	75.0234	72.8628
1	MP-ht	6	111.879	80.1123	44.6654
1	MP-ht	7	111.892	70.38	27.6139
1	MP-ht	8	138.306	87.922	48.9629
1	MP-ht	9	124.593	99.0931	52.7691
1	MP-ht	10	146.208	111.872	51.9153
2	MP-ht	1	78.72	85.5998	54.3752
2	MP-ht	2	161.684	104.567	64.8089
2	MP-ht	3	95.2649	76.1913	57.3663
2	MP-ht	4	107.214	58.5019	45.005
2	MP-ht	5	143.335	72.5482	147.824
2	MP-ht	6	136.052	61.1048	35.9201
2	MP-ht	7	117.692	96.6224	39.3501
2	MP-ht	8	158.001	93.9947	53.4934
2	MP-ht	9	103.075	83.9595	60.6872
2	MP-ht	10	131.218	82.3482	39.5626
3	MP-ht	1	145.854	89.1344	65.0087
3	MP-ht	2	119.585	74.9913	44.2767
3	MP-ht	3	126.84	88.4754	53.9321
3	MP-ht	4	94.5225	57.7791	49.2642
3	MP-ht	5	77.025	85.5312	48.6918
3	MP-ht	6	177.159	118.108	59.6979
3	MP-ht	7	120.254	94.2523	48.5099
3	MP-ht	8	169.493	103.704	49.1312
3	MP-ht	9	140.246	78.387	36.9173
3	MP-ht	10	122.915	70.0386	32.5703
1	amitriptyline	1	116.291	111.751	95.5209
1	amitriptyline	2	158.7	147.433	91.9739
1	amitriptyline	3	132.887	149.393	106.699
1	amitriptyline	4	132.937	115.98	69.6647
1	amitriptyline	5	101.389	44.6721	50.977
1	amitriptyline	6	205.68	68.1539	35.0498
1	amitriptyline	7	106.022	78.5806	40.1776
1	amitriptyline	8	156.26	69.5224	22.37
1	amitriptyline	9	110.789	75.9294	39.4995
1	amitriptyline	10	126.853	70.4477	35.0419
2	amitriptyline	1	83.4695	83.5434	60.4644
2	amitriptyline	2	114.181	80.7575	53.761
2	amitriptyline	3	102.8	76.4985	43.9565
2	amitriptyline	4	109.046	64.0333	40.2833
2	amitriptyline	5	68.7446	99.472	43.4876
2	amitriptyline	6	107.034	82.6548	58.6493
2	amitriptyline	7	176.403	92.2191	44.8788
2	amitriptyline	8	85.4308	71.3014	32.3371
2	amitriptyline	9	188.879	72.3593	38.9161
2	amitriptyline	10	71.2675	67.8094	34.5897
3	amitriptyline	1	151.746	117.095	72.0138
3	amitriptyline	2	92.0504	70.3542	40.7932
3	amitriptyline	3	70.4256	72.4171	38.2713
3	amitriptyline	4	148.671	71.1051	35.1448
3	amitriptyline	5	100.652	64.0301	38.7855
3	amitriptyline	6	198.739	167.174	114.971
3	amitriptyline	7	150.533	88.0717	28.0433
3	amitriptyline	8	221.48	75.5263	36.3581
3	amitriptyline	9	220.581	81.9402	42.6645
3	amitriptyline	10	134.104	74.4219	36.802
1	MIX-tt	1	139.452	73.076	40.4571
1	MIX-tt	2	171.38	107.553	80.4532
1	MIX-tt	3	96.6469	81.0218	58.521
1	MIX-tt	4	113.43	92.4059	52.1777
1	MIX-tt	5	133.37	97.422	44.5099
1	MIX-tt	6	177.273	87.4724	58.6042
1	MIX-tt	7	163.472	68.1321	31.1202
1	MIX-tt	8	156.957	95.3275	49.7237
1	MIX-tt	9	138.094	82.569	31.2787
1	MIX-tt	10	109.938	97.2654	46.0308
2	MIX-tt	1	167.629	81.3968	54.1249
2	MIX-tt	2	122.041	87.2489	63.8497
2	MIX-tt	3	75.1615	70.0666	39.3303
2	MIX-tt	4	92.2092	78.2135	30.8961
2	MIX-tt	5	149.229	72.61	44.6041
2	MIX-tt	6	109.943	91.8759	57.7315
2	MIX-tt	7	145.711	75.1149	36.6279
2	MIX-tt	8	137.834	137.89	91.3308
2	MIX-tt	9	116.593	91.4481	64.3724
2	MIX-tt	10	85.885	64.3082	35.1167
3	MIX-tt	1	111.601	91.121	67.7758
3	MIX-tt	2	84.0634	87.7643	65.6834
3	MIX-tt	3	79.4138	88.4908	62.6263
3	MIX-tt	4	102.83	63.6014	71.6689
3	MIX-tt	5	106.246	66.5777	38.8596
3	MIX-tt	6	220.654	112.604	47.4488
3	MIX-tt	7	187.081	114.473	78.1706
3	MIX-tt	8	129.98	143.244	68.578
3	MIX-tt	9	224.024	153.79	91.8903
3	MIX-tt	10	118.615	68.1038	30.611
1	MIX-ht	1	153.705	86.7388	70.2269
1	MIX-ht	2	88.6551	79.561	56.2486
1	MIX-ht	3	85.9326	76.9049	45.4584
1	MIX-ht	4	64.9244	74.6249	42.2877
1	MIX-ht	5	206.158	70.1919	88.1115
1	MIX-ht	6	98.6258	84.2675	60.2521
1	MIX-ht	7	178.513	105.958	46.6625
1	MIX-ht	8	195.96	72.3197	22.5693
1	MIX-ht	9	115.154	71.8651	30.742
1	MIX-ht	10	124.093	68.9292	32.3544
2	MIX-ht	1	111.792	74.1974	48.8595
2	MIX-ht	2	97.5286	64.5131	35.8774
2	MIX-ht	3	60.3461	78.429	48.3836
2	MIX-ht	4	105.036	59.652	34.9227
2	MIX-ht	5	182.606	139.99	75.1014
2	MIX-ht	6	154.913	85.7542	57.1481
2	MIX-ht	7	82.695	79.4619	40.2487
2	MIX-ht	8	185.71	86.078	46.1518
2	MIX-ht	9	181.192	82.0003	41.9787
2	MIX-ht	10	113.017	59.6353	20.175
3	MIX-ht	1	100.168	78.889	49.5042
3	MIX-ht	2	80.8186	60.0432	32.7971
3	MIX-ht	3	100.181	88.353	55.2154
3	MIX-ht	4	92.9108	62.1028	67.4906
3	MIX-ht	5	122.625	79.4638	44.1291
3	MIX-ht	6	115.065	79.1402	41.6952
3	MIX-ht	7	99.9894	77.0334	32.8168
3	MIX-ht	8	94.9922	66.6078	30.0958
3	MIX-ht	9	273.736	79.773	31.2034
3	MIX-ht	10	158.704	96.5064	48.7502
